# Supplementary material for: Variation between the oral and faecal microbiota in a free-living passerine bird, the great tit (Parus major)
Source: PLoS One. 2017 Jun 29;12(6):e0179945. doi: 10.1371/journal.pone.0179945 (PMC5491070; doi:10.1371/journal.pone.0179945)
Supplement: S1 Table — (XLSX) [file pone.0179945.s001.xlsx]

## Sheet: Table_S1.v2
Sample.id	ring	GIT section	Sex	weight (g)	Accession.no
N653690	N653690	feaces	Male	22.05	ERR1809157
N690887	N690887	feaces	Female	21.46	ERR1809158
N691000	N691000	feaces	Male	23.4	ERR1809159
N717226	N717226	feaces	Male	22.28	ERR1809160
N717232	N717232	feaces	Male	23.05	ERR1809161
N717239	N717239	feaces	Male	23.22	ERR1809162
N717240	N717240	feaces	Female	20.38	ERR1809163
N717246	N717246	feaces	Male	23.16	ERR1809164
N717248	N717248	feaces	Male	22.29	ERR1809165
N717249	N717249	feaces	Male	21.63	ERR1809166
N717253	N717253	feaces	Male	21.68	ERR1809167
N717256	N717256	feaces	Male	22.02	ERR1809168
SM.123.N653533	N653533	feaces	Male	22.72	ERR1809169
SM.125.N690781	N690781	feaces	Male	22.61	ERR1809170
SM.127.N601709	N601709	feaces	Female	22.43	ERR1809171
SM.128.N629998	N629998	feaces	Male	21.67	ERR1809172
SM.129.N675879	N675879	feaces	Female	22.33	ERR1809173
SM.12.N717253	N717253	oral	Male	21.68	ERR1809174
SM.13.N717254	N717254	oral	Female	21.19	ERR1809175
SM.14.N675890	N675890	oral	Male	22.57	ERR1809176
SM.16.N675886	N675886	oral	Male	22.72	ERR1809177
SM.21.N717203	N717203	oral	Female	23.1	ERR1809178
SM.22.N717249	N717249	oral	Male	21.63	ERR1809179
SM.23.N717244	N717244	oral	Female	21.63	ERR1809180
SM.24.N717232	N717232	oral	Male	23.05	ERR1809181
SM.25.N717229	N717229	oral	Male	23.14	ERR1809182
SM.27.N717205	N717205	oral	Female	21.93	ERR1809183
SM.28.N717224	N717224	oral	Male	21.78	ERR1809184
SM.30.TK45394	TK45394	oral	Male	22.61	ERR1809185
SM.32.N717225	N717225	oral	Male	22.94	ERR1809186
SM.35.N717228	N717228	oral	Female	22.47	ERR1809187
SM.36.N690781	N690781	oral	Male	22.61	ERR1809188
SM.37.N717240	N717240	oral	Female	20.38	ERR1809189
SM.38.N717239	N717239	oral	Male	23.22	ERR1809190
SM.40.N653690	N653690	oral	Male	22.05	ERR1809191
SM.44.N601709	N601709	oral	Female	22.43	ERR1809192
SM.6.N675855	N675855	oral	Male	22.65	ERR1809193
