# Supplementary material for: Variation between the oral and faecal microbiota in a free-living passerine bird, the great tit (Parus major)
Source: PLoS One. 2017 Jun 29;12(6):e0179945. doi: 10.1371/journal.pone.0179945 (PMC5491070; doi:10.1371/journal.pone.0179945)
Supplement: S2 Table — (XLSX) [file pone.0179945.s002.xlsx]

## Sheet: Phylum
Domain	Phylum	MEAN.total	SE.total	MEAN.faeces	SE.faeces	MEAN.oral	SE.oral
Bacteria	Bacteroidetes	0.0330836	0.00659887	0.0253889	0.00762581	0.0396242	0.010301
Bacteria	Tenericutes	0.0898845	0.0339652	0.192754	0.0665218	0.00244564	0.000716756
Bacteria	Spirochaetes	2.01853e-05	1.20381e-05	0	0	3.73427e-05	2.17771e-05
Archaea	Euryarchaeota	2.35323e-05	1.88436e-05	3.96776e-05	3.96776e-05	9.80873e-06	9.80873e-06
Bacteria	Candidatus Saccharibacteria	0.00468995	0.00150011	0.00324032	0.00224188	0.00592214	0.00202892
Bacteria	Parcubacteria	0.00499694	0.0020247	0.0069355	0.00428679	0.00334916	0.000951199
Bacteria	Fusobacteria	0.000180592	0.000180592	0	0	0.000334095	0.000334095
Bacteria	Armatimonadetes	0.00056503	0.000285679	0.000182328	0.00013727	0.000890327	0.000510357
Bacteria	Chloroflexi	0.000124474	5.81324e-05	0.000186001	0.00011608	7.21759e-05	4.34441e-05
Bacteria	Firmicutes	0.169555	0.0376715	0.168445	0.0720597	0.170498	0.0354618
Bacteria	Deferribacteres	6.21168e-06	6.21168e-06	0	0	1.14916e-05	1.14916e-05
Bacteria	Nitrospirae	2.89878e-05	2.89878e-05	0	0	5.36275e-05	5.36275e-05
Bacteria	Proteobacteria	0.54121	0.0421735	0.422317	0.0695091	0.642268	0.0400779
Bacteria	Acidobacteria	0.00776182	0.00173589	0.00211334	0.000679093	0.012563	0.00275531
Bacteria	Actinobacteria	0.11759	0.0175249	0.12724	0.0301006	0.109387	0.0205012
Bacteria	Planctomycetes	0.00162653	0.000570527	0.000490033	0.000189859	0.00259256	0.00100412
Bacteria	candidate division WPS-1	0.000374666	0.000236333	0	0	0.000693132	0.000429141
Bacteria	candidate division WPS-2	0.000597432	0.000494387	0	0	0.00110525	0.000909511
Bacteria	Chlamydiae	0.0188705	0.0119359	0.0397059	0.0254373	0.00116047	0.000543595
Bacteria	Verrucomicrobia	0.00412813	0.00171887	0.00284454	0.00141503	0.00521918	0.00296425
Bacteria	Deinococcus-Thermus	0.00423805	0.00190609	0.00788291	0.00391406	0.00113991	0.000818534
Bacteria	BRC1	8.28224e-06	8.28224e-06	0	0	1.53221e-05	1.53221e-05
Bacteria	Gemmatimonadetes	0.000435969	0.000210181	0.000234092	0.00019287	0.000607565	0.000353341

## Sheet: Class
Domain	Phylum	Class	MEAN.total	SE.total	MEAN.faeces	SE.faeces	MEAN.oral	SE.oral
Bacteria	Acidobacteria	Acidobacteria_Gp4	0.00157471	0.000723677	0.000783452	0.000577069	0.00224728	0.0012432
Bacteria	Bacteroidetes	Unclassified	0.00161021	0.000699499	0.00208524	0.00130403	0.00120643	0.000692278
Bacteria	Bacteroidetes	Bacteroidia	0.00336815	0.00150949	0.00335561	0.00239884	0.0033788	0.00196671
Bacteria	Bacteroidetes	Sphingobacteriia	0.0114733	0.00347917	0.00360107	0.00171375	0.0181647	0.00593284
Bacteria	Bacteroidetes	Flavobacteriia	0.0136274	0.00397009	0.0158052	0.00628491	0.0117762	0.00515579
Bacteria	Bacteroidetes	Cytophagia	0.00300462	0.000873103	0.000541785	0.000370922	0.00509802	0.00143931
Bacteria	Tenericutes	Mollicutes	0.0898845	0.0339652	0.192754	0.0665218	0.00244564	0.000716756
Bacteria	Spirochaetes	Spirochaetia	2.01853e-05	1.20381e-05	0	0	3.73427e-05	2.17771e-05
Archaea	Euryarchaeota	Methanomicrobia	4.20698e-06	4.20698e-06	9.15636e-06	9.15636e-06	0	0
Archaea	Euryarchaeota	Thermoplasmata	1.40233e-05	1.40233e-05	3.05212e-05	3.05212e-05	0	0
Archaea	Euryarchaeota	Methanobacteria	5.30202e-06	5.30202e-06	0	0	9.80873e-06	9.80873e-06
Bacteria	Candidatus Saccharibacteria	Saccharibacteria_genera_incertae_sedis	0.00468995	0.00150011	0.00324032	0.00224188	0.00592214	0.00202892
Bacteria	Parcubacteria	Parcubacteria_genera_incertae_sedis	0.00499694	0.0020247	0.0069355	0.00428679	0.00334916	0.000951199
Bacteria	Armatimonadetes	Armatimonadetes_gp5	6.92405e-05	4.88704e-05	8.68885e-05	8.68885e-05	5.42397e-05	5.42397e-05
Bacteria	Proteobacteria	Epsilonproteobacteria	0.00034483	0.000174769	0.000135663	8.27005e-05	0.000522622	0.000313926
Bacteria	Fusobacteria	Fusobacteriia	0.000180592	0.000180592	0	0	0.000334095	0.000334095
Bacteria	Armatimonadetes	Chthonomonadetes	3.99783e-05	3.54139e-05	0	0	7.39598e-05	6.5298e-05
Bacteria	Armatimonadetes	Armatimonadia	0.000455811	0.000274096	9.54391e-05	6.56392e-05	0.000762127	0.000499513
Bacteria	Acidobacteria	Acidobacteria_Gp3	0.00014167	9.17943e-05	0.000228849	0.000190087	6.75671e-05	5.51677e-05
Bacteria	Acidobacteria	Acidobacteria_Gp2	7.31462e-05	6.73328e-05	0	0	0.000135321	0.000124294
Bacteria	Acidobacteria	Acidobacteria_Gp1	0.00192037	0.00064124	0.000276744	0.00022265	0.00331745	0.00108732
Bacteria	Acidobacteria	Acidobacteria_Gp16	0.00229252	0.000744833	0.0005808	0.000322994	0.00374748	0.00127572
Bacteria	Chloroflexi	Thermomicrobia	3.25701e-05	2.16896e-05	5.25686e-05	4.38038e-05	1.55715e-05	1.55715e-05
Bacteria	Chloroflexi	Unclassified	6.13068e-05	5.15907e-05	0.000133432	0.000111501	0	0
Bacteria	Chloroflexi	Caldilineae	1.23759e-05	1.00435e-05	0	0	2.28955e-05	1.84637e-05
Bacteria	Chloroflexi	Ktedonobacteria	1.82211e-05	1.82211e-05	0	0	3.37089e-05	3.37089e-05
Bacteria	Firmicutes	Negativicutes	0.00093568	0.000602278	0.00120048	0.00120048	0.0007106	0.000483868
Bacteria	Firmicutes	Erysipelotrichia	0.00020945	0.000194133	0.000434047	0.000422389	1.85436e-05	1.50072e-05
Bacteria	Firmicutes	Bacilli	0.10509	0.0213303	0.0451016	0.0138057	0.156081	0.0340671
Bacteria	Firmicutes	Clostridia	0.0629696	0.0347558	0.121406	0.0742028	0.0132985	0.00323211
Bacteria	Firmicutes	Unclassified	0.000349878	0.00017641	0.000303229	0.000187395	0.000389529	0.000289428
Bacteria	Deferribacteres	Deferribacteres	6.21168e-06	6.21168e-06	0	0	1.14916e-05	1.14916e-05
Bacteria	Nitrospirae	Nitrospira	2.89878e-05	2.89878e-05	0	0	5.36275e-05	5.36275e-05
Bacteria	Proteobacteria	Unclassified	0.00388811	0.00114379	0.00291854	0.00174607	0.00471226	0.00152504
Bacteria	Proteobacteria	Alphaproteobacteria	0.18237	0.0240949	0.172978	0.0465329	0.190354	0.0218591
Bacteria	Proteobacteria	Betaproteobacteria	0.0912584	0.0256024	0.0255204	0.00809554	0.147136	0.0435094
Bacteria	Proteobacteria	Gammaproteobacteria	0.259305	0.0406768	0.215446	0.0702022	0.296586	0.0459667
Bacteria	Acidobacteria	Holophagae	9.65251e-06	9.65251e-06	0	0	1.78571e-05	1.78571e-05
Bacteria	Proteobacteria	Deltaproteobacteria	0.00404258	0.00126164	0.0053194	0.00240049	0.00295729	0.00114887
Bacteria	Acidobacteria	Acidobacteria_Gp7	3.06053e-05	2.13433e-05	0	0	5.66198e-05	3.89776e-05
Bacteria	Acidobacteria	Acidobacteria_Gp6	0.00171915	0.000676542	0.000243492	0.000168705	0.00297347	0.00118482
Bacteria	Actinobacteria	Actinobacteria	0.116597	0.0174473	0.126017	0.029931	0.10859	0.0204556
Bacteria	Actinobacteria	Unclassified	0.00092121	0.000418129	0.00106719	0.000611561	0.000797126	0.000585967
Bacteria	Actinobacteria	Thermoleophilia	7.16686e-05	7.16686e-05	0.000155985	0.000155985	0	0
Bacteria	Planctomycetes	Planctomycetia	0.00162653	0.000570527	0.000490033	0.000189859	0.00259256	0.00100412
Bacteria	candidate division WPS-1	WPS-1_genera_incertae_sedis	0.000374666	0.000236333	0	0	0.000693132	0.000429141
Bacteria	candidate division WPS-2	WPS-2_genera_incertae_sedis	0.000597432	0.000494387	0	0	0.00110525	0.000909511
Bacteria	Chlamydiae	Chlamydiia	0.0188705	0.0119359	0.0397059	0.0254373	0.00116047	0.000543595
Bacteria	Verrucomicrobia	Opitutae	0.000233415	0.000186085	0.000390998	0.000390998	9.94695e-05	9.94695e-05
Bacteria	Verrucomicrobia	Spartobacteria	0.00183728	0.00103463	0.000761146	0.000530733	0.002752	0.0018587
Bacteria	Verrucomicrobia	Verrucomicrobiae	0.00143434	0.000562484	0.00169239	0.00102692	0.001215	0.000590481
Bacteria	Verrucomicrobia	Subdivision3	0.000623084	0.000594854	0	0	0.00115271	0.00109919
Bacteria	Deinococcus-Thermus	Deinococci	0.00423805	0.00190609	0.00788291	0.00391406	0.00113991	0.000818534
Bacteria	BRC1	BRC1_genera_incertae_sedis	8.28224e-06	8.28224e-06	0	0	1.53221e-05	1.53221e-05
Bacteria	Gemmatimonadetes	Gemmatimonadetes	0.000435969	0.000210181	0.000234092	0.00019287	0.000607565	0.000353341

## Sheet: Order
Domain	Phylum	Class	Order	MEAN.total	SE.total	MEAN.faeces	SE.faeces	MEAN.oral	SE.oral
Bacteria	Acidobacteria	Acidobacteria_Gp4	Unclassified	8.39792e-05	7.98357e-05	0.000173777	0.000173777	7.65111e-06	7.65111e-06
Bacteria	Acidobacteria	Acidobacteria_Gp4	Gp4	0.00149073	0.000724079	0.000609675	0.000562187	0.00223962	0.00124391
Bacteria	Bacteroidetes	Unclassified	Unclassified	0.00161021	0.000699499	0.00208524	0.00130403	0.00120643	0.000692278
Bacteria	Bacteroidetes	Bacteroidia	Bacteroidales	0.00336815	0.00150949	0.00335561	0.00239884	0.0033788	0.00196671
Bacteria	Bacteroidetes	Sphingobacteriia	Sphingobacteriales	0.0114733	0.00347917	0.00360107	0.00171375	0.0181647	0.00593284
Bacteria	Bacteroidetes	Flavobacteriia	Flavobacteriales	0.0136274	0.00397009	0.0158052	0.00628491	0.0117762	0.00515579
Bacteria	Bacteroidetes	Cytophagia	Cytophagales	0.00300462	0.000873103	0.000541785	0.000370922	0.00509802	0.00143931
Bacteria	Tenericutes	Mollicutes	Mycoplasmatales	0.0898329	0.0339688	0.192754	0.0665218	0.00235017	0.000701148
Bacteria	Spirochaetes	Spirochaetia	Spirochaetales	2.01853e-05	1.20381e-05	0	0	3.73427e-05	2.17771e-05
Archaea	Euryarchaeota	Methanomicrobia	Methanomicrobiales	4.20698e-06	4.20698e-06	9.15636e-06	9.15636e-06	0	0
Archaea	Euryarchaeota	Thermoplasmata	Thermoplasmatales	1.40233e-05	1.40233e-05	3.05212e-05	3.05212e-05	0	0
Archaea	Euryarchaeota	Methanobacteria	Methanobacteriales	5.30202e-06	5.30202e-06	0	0	9.80873e-06	9.80873e-06
Bacteria	Candidatus Saccharibacteria	Saccharibacteria_genera_incertae_sedis	Saccharibacteria_genera_incertae_sedis	0.00468995	0.00150011	0.00324032	0.00224188	0.00592214	0.00202892
Bacteria	Parcubacteria	Parcubacteria_genera_incertae_sedis	Parcubacteria_genera_incertae_sedis	0.00499694	0.0020247	0.0069355	0.00428679	0.00334916	0.000951199
Bacteria	Armatimonadetes	Armatimonadetes_gp5	Armatimonadetes_gp5	6.92405e-05	4.88704e-05	8.68885e-05	8.68885e-05	5.42397e-05	5.42397e-05
Bacteria	Proteobacteria	Epsilonproteobacteria	Campylobacterales	0.00034483	0.000174769	0.000135663	8.27005e-05	0.000522622	0.000313926
Bacteria	Fusobacteria	Fusobacteriia	Fusobacteriales	0.000180592	0.000180592	0	0	0.000334095	0.000334095
Bacteria	Armatimonadetes	Chthonomonadetes	Chthonomonadales	3.99783e-05	3.54139e-05	0	0	7.39598e-05	6.5298e-05
Bacteria	Armatimonadetes	Armatimonadia	Armatimonadales	0.000455811	0.000274096	9.54391e-05	6.56392e-05	0.000762127	0.000499513
Bacteria	Acidobacteria	Acidobacteria_Gp3	Gp3	0.00014167	9.17943e-05	0.000228849	0.000190087	6.75671e-05	5.51677e-05
Bacteria	Acidobacteria	Acidobacteria_Gp2	Gp2	7.31462e-05	6.73328e-05	0	0	0.000135321	0.000124294
Bacteria	Acidobacteria	Acidobacteria_Gp1	Terriglobus	0.000297963	0.000182707	0	0	0.000551232	0.000331156
Bacteria	Acidobacteria	Acidobacteria_Gp1	Unclassified	0.00111984	0.000477264	4.89613e-05	4.56359e-05	0.00203009	0.000837872
Bacteria	Acidobacteria	Acidobacteria_Gp1	Granulicella	0.000122487	9.21828e-05	0	0	0.000226601	0.000168952
Bacteria	Acidobacteria	Acidobacteria_Gp1	Gp1	0.000380076	0.000160094	0.000227783	0.000220997	0.000509525	0.000230133
Bacteria	Acidobacteria	Acidobacteria_Gp16	Gp16	0.00229252	0.000744833	0.0005808	0.000322994	0.00374748	0.00127572
Bacteria	Chloroflexi	Thermomicrobia	Sphaerobacterales	2.41531e-05	2.02703e-05	5.25686e-05	4.38038e-05	0	0
Bacteria	Chloroflexi	Thermomicrobia	Unclassified	8.41701e-06	8.41701e-06	0	0	1.55715e-05	1.55715e-05
Bacteria	Chloroflexi	Unclassified	Unclassified	6.13068e-05	5.15907e-05	0.000133432	0.000111501	0	0
Bacteria	Chloroflexi	Caldilineae	Caldilineales	1.23759e-05	1.00435e-05	0	0	2.28955e-05	1.84637e-05
Bacteria	Chloroflexi	Ktedonobacteria	Ktedonobacterales	1.82211e-05	1.82211e-05	0	0	3.37089e-05	3.37089e-05
Bacteria	Actinobacteria	Actinobacteria	Rubrobacterales	7.98435e-05	7.98435e-05	0.000173777	0.000173777	0	0
Bacteria	Firmicutes	Negativicutes	Selenomonadales	0.00093568	0.000602278	0.00120048	0.00120048	0.0007106	0.000483868
Bacteria	Firmicutes	Erysipelotrichia	Erysipelotrichales	0.00020945	0.000194133	0.000434047	0.000422389	1.85436e-05	1.50072e-05
Bacteria	Tenericutes	Mollicutes	Entomoplasmatales	3.71141e-05	3.71141e-05	0	0	6.86611e-05	6.86611e-05
Bacteria	Firmicutes	Bacilli	Bacillales	0.0619149	0.0169694	0.0181825	0.00766235	0.0990874	0.0284441
Bacteria	Firmicutes	Bacilli	Lactobacillales	0.0431755	0.0102552	0.0269191	0.00826309	0.0569934	0.0172599
Bacteria	Tenericutes	Mollicutes	Haloplasmatales	1.44939e-05	1.44939e-05	0	0	2.68138e-05	2.68138e-05
Bacteria	Firmicutes	Clostridia	Clostridiales	0.0629696	0.0347558	0.121406	0.0742028	0.0132985	0.00323211
Bacteria	Firmicutes	Unclassified	Unclassified	0.000349878	0.00017641	0.000303229	0.000187395	0.000389529	0.000289428
Bacteria	Proteobacteria	Deltaproteobacteria	Unclassified	0.000656815	0.000327573	0.000460489	0.000169487	0.000823693	0.000593613
Bacteria	Deferribacteres	Deferribacteres	Deferribacterales	6.21168e-06	6.21168e-06	0	0	1.14916e-05	1.14916e-05
Bacteria	Nitrospirae	Nitrospira	Nitrospirales	2.89878e-05	2.89878e-05	0	0	5.36275e-05	5.36275e-05
Bacteria	Proteobacteria	Deltaproteobacteria	Desulfovibrionales	0.000192649	0.00017592	0	0	0.0003564	0.000324666
Bacteria	Proteobacteria	Deltaproteobacteria	Bdellovibrionales	0.000260427	0.000143663	0	0	0.00048179	0.000258326
Bacteria	Proteobacteria	Alphaproteobacteria	Rickettsiales	0.0214596	0.0194546	0.0461517	0.0422233	0.000471364	0.000329485
Bacteria	Proteobacteria	Alphaproteobacteria	Unclassified	0.00146902	0.000406618	0.00197612	0.000747601	0.00103798	0.000397757
Bacteria	Proteobacteria	Alphaproteobacteria	Alphaproteobacteria_incertae_sedis	5.28609e-05	3.76665e-05	0.00011505	8.06262e-05	0	0
Bacteria	Proteobacteria	Alphaproteobacteria	Rhodospirillales	0.0102835	0.00398826	0.00409893	0.00188529	0.0155404	0.0070743
Bacteria	Proteobacteria	Alphaproteobacteria	Caulobacterales	0.0100433	0.00290058	0.0116238	0.0056238	0.00869996	0.00257799
Bacteria	Proteobacteria	Unclassified	Unclassified	0.00388811	0.00114379	0.00291854	0.00174607	0.00471226	0.00152504
Bacteria	Proteobacteria	Alphaproteobacteria	Rhizobiales	0.112253	0.0153216	0.0951333	0.0234526	0.126805	0.0201222
Bacteria	Proteobacteria	Alphaproteobacteria	Rhodobacterales	0.00269143	0.00109645	0.000609154	0.000281263	0.00446136	0.001949
Bacteria	Proteobacteria	Alphaproteobacteria	Sphingomonadales	0.0241175	0.0053904	0.0132695	0.0058237	0.0333383	0.00823618
Bacteria	Proteobacteria	Betaproteobacteria	Burkholderiales	0.0346796	0.00621602	0.0225868	0.00729582	0.0449585	0.00923231
Bacteria	Proteobacteria	Betaproteobacteria	Rhodocyclales	0.000521896	0.000478987	0.00104492	0.00104169	7.73213e-05	6.96877e-05
Bacteria	Proteobacteria	Betaproteobacteria	Methylophilales	0.0537075	0.024894	0.000114695	8.5205e-05	0.0992613	0.0439833
Bacteria	Proteobacteria	Betaproteobacteria	Hydrogenophilales	0.000214829	0.00011658	0.000377981	0.000237046	7.61502e-05	7.22194e-05
Bacteria	Proteobacteria	Betaproteobacteria	Neisseriales	0.0015559	0.00105343	0.00104035	0.000618642	0.00199411	0.00189576
Bacteria	Proteobacteria	Betaproteobacteria	Unclassified	0.000578717	0.000202463	0.000355644	0.000263331	0.000768329	0.000299886
Bacteria	Proteobacteria	Gammaproteobacteria	Cardiobacteriales	5.08359e-05	2.21414e-05	0	0	9.40464e-05	3.87884e-05
Bacteria	Proteobacteria	Gammaproteobacteria	Orbales	0.000154245	0.00010602	0.00022464	0.00022464	9.44097e-05	5.35654e-05
Bacteria	Proteobacteria	Gammaproteobacteria	Pasteurellales	0.00142724	0.000526292	0.00149138	0.000907242	0.00137271	0.000617576
Bacteria	Proteobacteria	Gammaproteobacteria	Aeromonadales	0.00466467	0.00318687	3.25922e-05	2.23654e-05	0.00860193	0.00581581
Bacteria	Proteobacteria	Gammaproteobacteria	Enterobacteriales	0.0967367	0.0278447	0.0869704	0.0383912	0.105038	0.0406798
Bacteria	Proteobacteria	Gammaproteobacteria	Alteromonadales	0.00090127	0.000552782	0.00134993	0.00111125	0.000519913	0.000412944
Bacteria	Proteobacteria	Gammaproteobacteria	Xanthomonadales	0.00873878	0.00393727	0.00215477	0.000677672	0.0143352	0.00710089
Bacteria	Proteobacteria	Gammaproteobacteria	Legionellales	0.0668841	0.0348819	0.102059	0.0691364	0.0369853	0.0272258
Bacteria	Proteobacteria	Gammaproteobacteria	Unclassified	0.00227907	0.000639981	0.00148984	0.00105337	0.00294991	0.000768039
Bacteria	Proteobacteria	Gammaproteobacteria	Oceanospirillales	0.00120577	0.00113871	0.0024878	0.00247809	0.000116048	0.000116048
Bacteria	Proteobacteria	Gammaproteobacteria	Pseudomonadales	0.0762626	0.0129172	0.017185	0.00683256	0.126478	0.0162048
Bacteria	Proteobacteria	Deltaproteobacteria	Desulfuromonadales	0.000429017	0.000426894	0.000929237	0.000929237	3.83054e-06	3.83054e-06
Bacteria	Proteobacteria	Deltaproteobacteria	Myxococcales	0.00191533	0.000737148	0.00264916	0.0014824	0.00129158	0.000535898
Bacteria	Acidobacteria	Holophagae	Holophagales	9.65251e-06	9.65251e-06	0	0	1.78571e-05	1.78571e-05
Bacteria	Proteobacteria	Deltaproteobacteria	Desulfobacterales	0.000588343	0.000588343	0.00128051	0.00128051	0	0
Bacteria	Acidobacteria	Acidobacteria_Gp7	Gp7	3.06053e-05	2.13433e-05	0	0	5.66198e-05	3.89776e-05
Bacteria	Acidobacteria	Acidobacteria_Gp6	Gp6	0.00171915	0.000676542	0.000243492	0.000168705	0.00297347	0.00118482
Bacteria	Actinobacteria	Actinobacteria	Coriobacteriales	2.45528e-05	2.07188e-05	4.4437e-05	4.4437e-05	7.65111e-06	7.65111e-06
Bacteria	Actinobacteria	Actinobacteria	Actinomycetales	0.10447	0.0163919	0.113831	0.0275373	0.096514	0.0197942
Bacteria	Actinobacteria	Actinobacteria	Bifidobacteriales	0.000118081	6.99477e-05	5.30098e-05	3.93055e-05	0.000173391	0.000125275
Bacteria	Actinobacteria	Actinobacteria	Acidimicrobiales	0.00527489	0.00245585	0.00754695	0.00530215	0.00334364	0.000768654
Bacteria	Actinobacteria	Actinobacteria	Gaiellales	0.00199157	0.000664701	0.000933931	0.000396462	0.00289056	0.00115915
Bacteria	Actinobacteria	Actinobacteria	Unclassified	0.00213244	0.000573235	0.00141989	0.000675759	0.00273811	0.000884838
Bacteria	Actinobacteria	Actinobacteria	Solirubrobacterales	0.0025053	0.000743544	0.0020141	0.000957865	0.00292282	0.00112303
Bacteria	Actinobacteria	Unclassified	Unclassified	0.00092121	0.000418129	0.00106719	0.000611561	0.000797126	0.000585967
Bacteria	Actinobacteria	Thermoleophilia	Thermoleophilales	7.16686e-05	7.16686e-05	0.000155985	0.000155985	0	0
Bacteria	Planctomycetes	Planctomycetia	Planctomycetales	0.00162653	0.000570527	0.000490033	0.000189859	0.00259256	0.00100412
Bacteria	candidate division WPS-1	WPS-1_genera_incertae_sedis	WPS-1_genera_incertae_sedis	0.000374666	0.000236333	0	0	0.000693132	0.000429141
Bacteria	candidate division WPS-2	WPS-2_genera_incertae_sedis	WPS-2_genera_incertae_sedis	0.000597432	0.000494387	0	0	0.00110525	0.000909511
Bacteria	Chlamydiae	Chlamydiia	Chlamydiales	0.0188705	0.0119359	0.0397059	0.0254373	0.00116047	0.000543595
Bacteria	Verrucomicrobia	Opitutae	Opitutales	0.000233415	0.000186085	0.000390998	0.000390998	9.94695e-05	9.94695e-05
Bacteria	Verrucomicrobia	Spartobacteria	Spartobacteria_genera_incertae_sedis	0.00180643	0.00103566	0.000694	0.000531972	0.002752	0.0018587
Bacteria	Verrucomicrobia	Verrucomicrobiae	Verrucomicrobiales	0.00143434	0.000562484	0.00169239	0.00102692	0.001215	0.000590481
Bacteria	Verrucomicrobia	Spartobacteria	Unclassified	3.08512e-05	3.08512e-05	6.71467e-05	6.71467e-05	0	0
Bacteria	Verrucomicrobia	Subdivision3	Subdivision3_genera_incertae_sedis	0.000623084	0.000594854	0	0	0.00115271	0.00109919
Bacteria	Deinococcus-Thermus	Deinococci	Deinococcales	0.00423805	0.00190609	0.00788291	0.00391406	0.00113991	0.000818534
Bacteria	BRC1	BRC1_genera_incertae_sedis	BRC1_genera_incertae_sedis	8.28224e-06	8.28224e-06	0	0	1.53221e-05	1.53221e-05
Bacteria	Gemmatimonadetes	Gemmatimonadetes	Gemmatimonadales	0.000435969	0.000210181	0.000234092	0.00019287	0.000607565	0.000353341

## Sheet: Family
Domain	Phylum	Class	Order	Family	MEAN.total	SE.total	MEAN.faeces	SE.faeces	MEAN.oral	SE.oral
Bacteria	Acidobacteria	Acidobacteria_Gp4	Unclassified	Unclassified	8.39792e-05	7.98357e-05	0.000173777	0.000173777	7.65111e-06	7.65111e-06
Bacteria	Acidobacteria	Acidobacteria_Gp4	Gp4	Gp4	0.00149073	0.000724079	0.000609675	0.000562187	0.00223962	0.00124391
Bacteria	Bacteroidetes	Unclassified	Unclassified	Unclassified	0.00161021	0.000699499	0.00208524	0.00130403	0.00120643	0.000692278
Bacteria	Bacteroidetes	Sphingobacteriia	Sphingobacteriales	Chitinophagaceae	0.00537005	0.00135312	0.00244484	0.00157281	0.00785647	0.00198469
Bacteria	Bacteroidetes	Sphingobacteriia	Sphingobacteriales	Unclassified	4.48061e-05	4.48061e-05	0	0	8.28912e-05	8.28912e-05
Bacteria	Bacteroidetes	Bacteroidia	Bacteroidales	Prevotellaceae	0.00129246	0.00103642	0.00260696	0.00224791	0.000175134	7.26428e-05
Bacteria	Bacteroidetes	Bacteroidia	Bacteroidales	Porphyromonadaceae	0.00152423	0.000664672	0.000748651	0.00061128	0.00218347	0.00110966
Bacteria	Bacteroidetes	Bacteroidia	Bacteroidales	Bacteroidaceae	0.000490048	0.000415062	0	0	0.000906589	0.000764198
Bacteria	Bacteroidetes	Sphingobacteriia	Sphingobacteriales	Sphingobacteriaceae	0.0059488	0.00282198	0.00109518	0.000424357	0.0100744	0.00508289
Bacteria	Bacteroidetes	Flavobacteriia	Flavobacteriales	Flavobacteriaceae	0.0136274	0.00397009	0.0158052	0.00628491	0.0117762	0.00515579
Bacteria	Bacteroidetes	Bacteroidia	Bacteroidales	Rikenellaceae	6.14096e-05	6.14096e-05	0	0	0.000113608	0.000113608
Bacteria	Bacteroidetes	Sphingobacteriia	Sphingobacteriales	Cyclobacteriaceae	0.000109642	8.55414e-05	6.10424e-05	6.10424e-05	0.000150952	0.000150952
Bacteria	Bacteroidetes	Cytophagia	Cytophagales	Cytophagaceae	0.00300462	0.000873103	0.000541785	0.000370922	0.00509802	0.00143931
Bacteria	Tenericutes	Mollicutes	Mycoplasmatales	Mycoplasmataceae	0.0898329	0.0339688	0.192754	0.0665218	0.00235017	0.000701148
Bacteria	Spirochaetes	Spirochaetia	Spirochaetales	Brachyspiraceae	1.04123e-05	7.4201e-06	0	0	1.92628e-05	1.35654e-05
Archaea	Euryarchaeota	Methanomicrobia	Methanomicrobiales	Methanomicrobiales_incertae_sedis	4.20698e-06	4.20698e-06	9.15636e-06	9.15636e-06	0	0
Archaea	Euryarchaeota	Thermoplasmata	Thermoplasmatales	Unclassified	1.40233e-05	1.40233e-05	3.05212e-05	3.05212e-05	0	0
Archaea	Euryarchaeota	Methanobacteria	Methanobacteriales	Methanobacteriaceae	5.30202e-06	5.30202e-06	0	0	9.80873e-06	9.80873e-06
Bacteria	Candidatus Saccharibacteria	Saccharibacteria_genera_incertae_sedis	Saccharibacteria_genera_incertae_sedis	Saccharibacteria_genera_incertae_sedis	0.00468995	0.00150011	0.00324032	0.00224188	0.00592214	0.00202892
Bacteria	Parcubacteria	Parcubacteria_genera_incertae_sedis	Parcubacteria_genera_incertae_sedis	Parcubacteria_genera_incertae_sedis	0.00499694	0.0020247	0.0069355	0.00428679	0.00334916	0.000951199
Bacteria	Armatimonadetes	Armatimonadetes_gp5	Armatimonadetes_gp5	Armatimonadetes_gp5	6.92405e-05	4.88704e-05	8.68885e-05	8.68885e-05	5.42397e-05	5.42397e-05
Bacteria	Proteobacteria	Epsilonproteobacteria	Campylobacterales	Campylobacteraceae	0.000134065	8.02915e-05	1.85049e-05	1.37685e-05	0.000232291	0.000146139
Bacteria	Proteobacteria	Epsilonproteobacteria	Campylobacterales	Helicobacteraceae	0.000210765	0.00016021	0.000117158	8.31914e-05	0.000290331	0.000290331
Bacteria	Fusobacteria	Fusobacteriia	Fusobacteriales	Fusobacteriaceae	1.42573e-05	1.42573e-05	0	0	2.63759e-05	2.63759e-05
Bacteria	Fusobacteria	Fusobacteriia	Fusobacteriales	Leptotrichiaceae	0.000166335	0.000166335	0	0	0.000307719	0.000307719
Bacteria	Armatimonadetes	Chthonomonadetes	Chthonomonadales	Chthonomonadaceae	3.99783e-05	3.54139e-05	0	0	7.39598e-05	6.5298e-05
Bacteria	Armatimonadetes	Armatimonadia	Armatimonadales	Armatimonadaceae	0.000455811	0.000274096	9.54391e-05	6.56392e-05	0.000762127	0.000499513
Bacteria	Spirochaetes	Spirochaetia	Spirochaetales	Spirochaetaceae	9.77293e-06	9.77293e-06	0	0	1.80799e-05	1.80799e-05
Bacteria	Acidobacteria	Acidobacteria_Gp3	Gp3	Gp3	0.00014167	9.17943e-05	0.000228849	0.000190087	6.75671e-05	5.51677e-05
Bacteria	Acidobacteria	Acidobacteria_Gp2	Gp2	Gp2	7.31462e-05	6.73328e-05	0	0	0.000135321	0.000124294
Bacteria	Acidobacteria	Acidobacteria_Gp1	Terriglobus	Terriglobus	0.000297963	0.000182707	0	0	0.000551232	0.000331156
Bacteria	Acidobacteria	Acidobacteria_Gp1	Unclassified	Unclassified	0.00111984	0.000477264	4.89613e-05	4.56359e-05	0.00203009	0.000837872
Bacteria	Acidobacteria	Acidobacteria_Gp1	Granulicella	Granulicella	0.000122487	9.21828e-05	0	0	0.000226601	0.000168952
Bacteria	Acidobacteria	Acidobacteria_Gp1	Gp1	Gp1	0.000380076	0.000160094	0.000227783	0.000220997	0.000509525	0.000230133
Bacteria	Acidobacteria	Acidobacteria_Gp16	Gp16	Gp16	0.00229252	0.000744833	0.0005808	0.000322994	0.00374748	0.00127572
Bacteria	Chloroflexi	Thermomicrobia	Sphaerobacterales	Sphaerobacteraceae	2.41531e-05	2.02703e-05	5.25686e-05	4.38038e-05	0	0
Bacteria	Chloroflexi	Thermomicrobia	Unclassified	Unclassified	8.41701e-06	8.41701e-06	0	0	1.55715e-05	1.55715e-05
Bacteria	Chloroflexi	Unclassified	Unclassified	Unclassified	6.13068e-05	5.15907e-05	0.000133432	0.000111501	0	0
Bacteria	Chloroflexi	Caldilineae	Caldilineales	Caldilineaceae	1.23759e-05	1.00435e-05	0	0	2.28955e-05	1.84637e-05
Bacteria	Chloroflexi	Ktedonobacteria	Ktedonobacterales	Thermosporotrichaceae	5.20602e-06	5.20602e-06	0	0	9.63113e-06	9.63113e-06
Bacteria	Chloroflexi	Ktedonobacteria	Ktedonobacterales	Ktedonobacteraceae	1.3015e-05	1.3015e-05	0	0	2.40778e-05	2.40778e-05
Bacteria	Actinobacteria	Actinobacteria	Rubrobacterales	Rubrobacteraceae	7.98435e-05	7.98435e-05	0.000173777	0.000173777	0	0
Bacteria	Firmicutes	Bacilli	Bacillales	Alicyclobacillaceae	0.00356934	0.0011569	4.64964e-05	4.33606e-05	0.00656377	0.0019139
Bacteria	Firmicutes	Clostridia	Clostridiales	Peptococcaceae 1	2.27762e-05	2.27762e-05	0	0	4.21359e-05	4.21359e-05
Bacteria	Firmicutes	Negativicutes	Selenomonadales	Veillonellaceae	0.000917123	0.000601517	0.00120048	0.00120048	0.000676269	0.000479663
Bacteria	Firmicutes	Negativicutes	Selenomonadales	Acidaminococcaceae	1.85571e-05	1.85571e-05	0	0	3.43306e-05	3.43306e-05
Bacteria	Firmicutes	Erysipelotrichia	Erysipelotrichales	Erysipelotrichaceae	0.00020945	0.000194133	0.000434047	0.000422389	1.85436e-05	1.50072e-05
Bacteria	Tenericutes	Mollicutes	Entomoplasmatales	Spiroplasmataceae	3.71141e-05	3.71141e-05	0	0	6.86611e-05	6.86611e-05
Bacteria	Firmicutes	Bacilli	Lactobacillales	Streptococcaceae	0.0106329	0.00453852	0.00808504	0.00474361	0.0127985	0.00745374
Bacteria	Firmicutes	Bacilli	Bacillales	Bacillales_Incertae Sedis XI	0.000247226	0.000237548	0	0	0.000457369	0.000439023
Bacteria	Firmicutes	Bacilli	Bacillales	Staphylococcaceae	0.0552762	0.0166912	0.0165321	0.00743027	0.0882086	0.0285097
Bacteria	Firmicutes	Bacilli	Lactobacillales	Lactobacillaceae	0.00882301	0.003286	0.0034332	0.00146543	0.0134043	0.00582302
Bacteria	Firmicutes	Bacilli	Lactobacillales	Leuconostocaceae	0.00693673	0.00487836	0.00201512	0.00116656	0.0111201	0.00896888
Bacteria	Firmicutes	Bacilli	Lactobacillales	Aerococcaceae	0.00137058	0.000610033	0.000774535	0.000349511	0.00187722	0.00108977
Bacteria	Firmicutes	Bacilli	Lactobacillales	Enterococcaceae	0.00712843	0.00288802	0.00388426	0.00153636	0.00988598	0.00516484
Bacteria	Firmicutes	Bacilli	Lactobacillales	Carnobacteriaceae	0.0082262	0.00163852	0.00872696	0.00278031	0.00780056	0.00196389
Bacteria	Firmicutes	Bacilli	Lactobacillales	Unclassified	5.76235e-05	4.81094e-05	0	0	0.000106603	8.85334e-05
Bacteria	Firmicutes	Bacilli	Bacillales	Bacillales_Incertae Sedis XII	8.78406e-05	7.81154e-05	1.07686e-05	1.07686e-05	0.000153352	0.000144272
Bacteria	Firmicutes	Bacilli	Bacillales	Planococcaceae	0.00144096	0.000744824	0.000657216	0.00043568	0.00210715	0.00132585
Bacteria	Firmicutes	Bacilli	Bacillales	Bacillaceae 2	0.000328457	0.000189767	0.000347554	0.000347554	0.000312224	0.000199341
Bacteria	Firmicutes	Bacilli	Bacillales	Unclassified	0.000119528	0.000102683	0.000221141	0.000221141	3.31565e-05	3.31565e-05
Bacteria	Firmicutes	Bacilli	Bacillales	Bacillaceae 1	0.000600223	0.000254413	0.000190538	0.000135361	0.000948455	0.000447075
Bacteria	Firmicutes	Bacilli	Bacillales	Paenibacillaceae 1	0.000200014	0.000109645	9.21878e-05	6.3119e-05	0.000291666	0.00019577
Bacteria	Tenericutes	Mollicutes	Haloplasmatales	Haloplasmataceae	1.44939e-05	1.44939e-05	0	0	2.68138e-05	2.68138e-05
Bacteria	Firmicutes	Clostridia	Clostridiales	Peptostreptococcaceae	0.00186124	0.000610888	0.000413496	0.000257942	0.00309182	0.0010426
Bacteria	Firmicutes	Clostridia	Clostridiales	Clostridiales_Incertae Sedis XI	0.00020725	8.85552e-05	0.000242888	0.000153304	0.000176958	0.000102765
Bacteria	Firmicutes	Clostridia	Clostridiales	Unclassified	0.0559757	0.0349852	0.118943	0.0743974	0.00245344	0.000535269
Bacteria	Firmicutes	Clostridia	Clostridiales	Clostridiaceae 1	0.00264705	0.000784083	0.00111795	0.000766212	0.00394679	0.00124147
Bacteria	Firmicutes	Clostridia	Clostridiales	Ruminococcaceae	0.00146625	0.00132525	0.000105734	0.000105734	0.00262269	0.00244849
Bacteria	Firmicutes	Clostridia	Clostridiales	Lachnospiraceae	0.000789247	0.000461705	0.000582822	0.000328557	0.000964709	0.00081635
Bacteria	Firmicutes	Unclassified	Unclassified	Unclassified	0.000349878	0.00017641	0.000303229	0.000187395	0.000389529	0.000289428
Bacteria	Firmicutes	Bacilli	Bacillales	Thermoactinomycetaceae 1	4.50899e-05	3.91451e-05	8.44761e-05	8.44761e-05	1.16117e-05	1.16117e-05
Bacteria	Proteobacteria	Deltaproteobacteria	Unclassified	Unclassified	0.000656815	0.000327573	0.000460489	0.000169487	0.000823693	0.000593613
Bacteria	Deferribacteres	Deferribacteres	Deferribacterales	Deferribacteraceae	6.21168e-06	6.21168e-06	0	0	1.14916e-05	1.14916e-05
Bacteria	Nitrospirae	Nitrospira	Nitrospirales	Nitrospiraceae	2.89878e-05	2.89878e-05	0	0	5.36275e-05	5.36275e-05
Bacteria	Proteobacteria	Deltaproteobacteria	Desulfovibrionales	Unclassified	2.89878e-05	2.89878e-05	0	0	5.36275e-05	5.36275e-05
Bacteria	Proteobacteria	Deltaproteobacteria	Desulfovibrionales	Desulfovibrionaceae	0.000163661	0.000147008	0	0	0.000302773	0.000271176
Bacteria	Proteobacteria	Deltaproteobacteria	Bdellovibrionales	Bdellovibrionaceae	0.000159088	0.000114897	0	0	0.000294312	0.00021019
Bacteria	Proteobacteria	Deltaproteobacteria	Bdellovibrionales	Bacteriovoracaceae	0.000101339	9.12871e-05	0	0	0.000187477	0.000168406
Bacteria	Proteobacteria	Alphaproteobacteria	Rickettsiales	Rickettsiaceae	0.0214596	0.0194546	0.0461517	0.0422233	0.000471364	0.000329485
Bacteria	Proteobacteria	Alphaproteobacteria	Unclassified	Unclassified	0.00146902	0.000406618	0.00197612	0.000747601	0.00103798	0.000397757
Bacteria	Proteobacteria	Alphaproteobacteria	Alphaproteobacteria_incertae_sedis	Geminicoccus	5.28609e-05	3.76665e-05	0.00011505	8.06262e-05	0	0
Bacteria	Proteobacteria	Alphaproteobacteria	Rhodospirillales	Unclassified	0.000166253	0.000102771	0	0	0.000307569	0.000186372
Bacteria	Proteobacteria	Alphaproteobacteria	Rhodospirillales	Acetobacteraceae	0.00972487	0.00395823	0.00392652	0.00189899	0.0146535	0.00703955
Bacteria	Proteobacteria	Alphaproteobacteria	Rhodospirillales	Rhodospirillaceae	0.000392399	0.000294836	0.000172416	0.000139477	0.000579384	0.000535515
Bacteria	Proteobacteria	Alphaproteobacteria	Caulobacterales	Caulobacteraceae	0.0100433	0.00290058	0.0116238	0.0056238	0.00869996	0.00257799
Bacteria	Proteobacteria	Alphaproteobacteria	Rhizobiales	Hyphomicrobiaceae	0.00201541	0.000561677	0.00152249	0.000643975	0.0024344	0.000888196
Bacteria	Proteobacteria	Alphaproteobacteria	Rhizobiales	Aurantimonadaceae	0.000837361	0.000311345	0.000674609	0.000313962	0.000975701	0.000516754
Bacteria	Proteobacteria	Alphaproteobacteria	Rhizobiales	Phyllobacteriaceae	0.00117408	0.000405522	0.00175494	0.000763009	0.000680341	0.000363026
Bacteria	Proteobacteria	Alphaproteobacteria	Rhizobiales	Rhizobiaceae	0.00200024	0.00061048	0.00210003	0.00085346	0.00191542	0.000885528
Bacteria	Proteobacteria	Unclassified	Unclassified	Unclassified	0.00388811	0.00114379	0.00291854	0.00174607	0.00471226	0.00152504
Bacteria	Proteobacteria	Alphaproteobacteria	Rhizobiales	Methylocystaceae	0.000330457	0.00020941	0.000645348	0.00044635	6.27999e-05	5.38679e-05
Bacteria	Proteobacteria	Alphaproteobacteria	Rhizobiales	Unclassified	0.0124764	0.00408125	0.0199705	0.00850577	0.00610637	0.001397
Bacteria	Proteobacteria	Alphaproteobacteria	Rhizobiales	Beijerinckiaceae	0.0039053	0.0010028	0.00464447	0.00183939	0.00327701	0.00102857
Bacteria	Proteobacteria	Alphaproteobacteria	Rhizobiales	Xanthobacteraceae	0.0002737	0.000149403	0.000176723	0.000137597	0.000356131	0.000252808
Bacteria	Proteobacteria	Alphaproteobacteria	Rhizobiales	Methylobacteriaceae	0.0858344	0.0144948	0.0599508	0.0221551	0.107835	0.0181565
Bacteria	Proteobacteria	Alphaproteobacteria	Rhizobiales	Bradyrhizobiaceae	0.00339078	0.000958688	0.00369334	0.00136386	0.0031336	0.00137208
Bacteria	Proteobacteria	Alphaproteobacteria	Rhizobiales	Rhizobiales_incertae_sedis	1.49873e-05	1.49873e-05	0	0	2.77264e-05	2.77264e-05
Bacteria	Proteobacteria	Alphaproteobacteria	Rhodobacterales	Rhodobacteraceae	0.00269143	0.00109645	0.000609154	0.000281263	0.00446136	0.001949
Bacteria	Proteobacteria	Alphaproteobacteria	Sphingomonadales	Sphingomonadaceae	0.0217508	0.00518715	0.0121241	0.00538697	0.0299334	0.00811621
Bacteria	Proteobacteria	Alphaproteobacteria	Sphingomonadales	Erythrobacteraceae	0.000163434	7.23426e-05	3.23758e-06	3.23758e-06	0.000299601	0.000127331
Bacteria	Proteobacteria	Alphaproteobacteria	Sphingomonadales	Unclassified	0.00220324	0.000566252	0.00114207	0.000605061	0.00310523	0.000876747
Bacteria	Proteobacteria	Betaproteobacteria	Burkholderiales	Unclassified	0.000480767	0.000157289	0.000205189	0.000137276	0.000715008	0.000258738
Bacteria	Proteobacteria	Betaproteobacteria	Burkholderiales	Burkholderiales_incertae_sedis	0.00028448	0.000234151	0.000105734	0.000105734	0.000436414	0.00042607
Bacteria	Proteobacteria	Betaproteobacteria	Burkholderiales	Comamonadaceae	0.0179856	0.00448723	0.0153438	0.00572167	0.0202311	0.00682411
Bacteria	Proteobacteria	Betaproteobacteria	Burkholderiales	Oxalobacteraceae	0.0121201	0.00272331	0.00428958	0.00322181	0.0187761	0.00367311
Bacteria	Proteobacteria	Betaproteobacteria	Burkholderiales	Burkholderiaceae	0.00211138	0.000726313	0.00215112	0.00084218	0.0020776	0.00115815
Bacteria	Proteobacteria	Betaproteobacteria	Rhodocyclales	Rhodocyclaceae	0.000521896	0.000478987	0.00104492	0.00104169	7.73213e-05	6.96877e-05
Bacteria	Proteobacteria	Betaproteobacteria	Methylophilales	Methylophilaceae	0.0537075	0.024894	0.000114695	8.5205e-05	0.0992613	0.0439833
Bacteria	Proteobacteria	Betaproteobacteria	Hydrogenophilales	Hydrogenophilaceae	0.000214829	0.00011658	0.000377981	0.000237046	7.61502e-05	7.22194e-05
Bacteria	Proteobacteria	Betaproteobacteria	Burkholderiales	Alcaligenaceae	0.00169731	0.000935433	0.000491334	0.000223168	0.00272238	0.00170623
Bacteria	Proteobacteria	Betaproteobacteria	Neisseriales	Neisseriaceae	0.0015559	0.00105343	0.00104035	0.000618642	0.00199411	0.00189576
Bacteria	Proteobacteria	Betaproteobacteria	Unclassified	Unclassified	0.000578717	0.000202463	0.000355644	0.000263331	0.000768329	0.000299886
Bacteria	Proteobacteria	Gammaproteobacteria	Pseudomonadales	Moraxellaceae	0.0187735	0.0035368	0.00605798	0.00293466	0.0295817	0.00492962
Bacteria	Proteobacteria	Gammaproteobacteria	Oceanospirillales	Halomonadaceae	6.27285e-05	6.27285e-05	0	0	0.000116048	0.000116048
Bacteria	Proteobacteria	Gammaproteobacteria	Alteromonadales	Psychromonadaceae	0.000238793	0.000224592	0	0	0.000441767	0.00041484
Bacteria	Proteobacteria	Gammaproteobacteria	Cardiobacteriales	Cardiobacteriaceae	5.08359e-05	2.21414e-05	0	0	9.40464e-05	3.87884e-05
Bacteria	Proteobacteria	Gammaproteobacteria	Orbales	Orbaceae	0.000154245	0.00010602	0.00022464	0.00022464	9.44097e-05	5.35654e-05
Bacteria	Proteobacteria	Gammaproteobacteria	Pasteurellales	Pasteurellaceae	0.00142724	0.000526292	0.00149138	0.000907242	0.00137271	0.000617576
Bacteria	Proteobacteria	Gammaproteobacteria	Alteromonadales	Shewanellaceae	1.65429e-05	1.65429e-05	0	0	3.06044e-05	3.06044e-05
Bacteria	Proteobacteria	Gammaproteobacteria	Aeromonadales	Aeromonadaceae	0.00466467	0.00318687	3.25922e-05	2.23654e-05	0.00860193	0.00581581
Bacteria	Proteobacteria	Gammaproteobacteria	Enterobacteriales	Enterobacteriaceae	0.0967367	0.0278447	0.0869704	0.0383912	0.105038	0.0406798
Bacteria	Proteobacteria	Gammaproteobacteria	Alteromonadales	Alteromonadaceae	0.000645934	0.0005139	0.00134993	0.00111125	4.75413e-05	2.8062e-05
Bacteria	Proteobacteria	Gammaproteobacteria	Xanthomonadales	Xanthomonadaceae	0.0081398	0.0039254	0.00208618	0.000682464	0.0132854	0.00711657
Bacteria	Proteobacteria	Gammaproteobacteria	Legionellales	Coxiellaceae	0.0664026	0.0349007	0.101943	0.0691469	0.0361932	0.027252
Bacteria	Proteobacteria	Gammaproteobacteria	Legionellales	Legionellaceae	0.000481458	0.000338666	0.000115981	0.000115981	0.000792115	0.000617536
Bacteria	Proteobacteria	Gammaproteobacteria	Unclassified	Unclassified	0.00227907	0.000639981	0.00148984	0.00105337	0.00294991	0.000768039
Bacteria	Proteobacteria	Gammaproteobacteria	Oceanospirillales	Alcanivoracaceae	0.00114304	0.00113873	0.0024878	0.00247809	0	0
Bacteria	Proteobacteria	Gammaproteobacteria	Pseudomonadales	Pseudomonadaceae	0.0574891	0.0104512	0.0111271	0.00601174	0.0968968	0.0133832
Bacteria	Proteobacteria	Gammaproteobacteria	Xanthomonadales	Unclassified	0.000475002	0.000475002	0	0	0.000878754	0.000878754
Bacteria	Proteobacteria	Gammaproteobacteria	Xanthomonadales	Sinobacteraceae	0.00012398	5.39855e-05	6.85855e-05	6.85855e-05	0.000171064	8.12087e-05
Bacteria	Proteobacteria	Deltaproteobacteria	Desulfuromonadales	Geobacteraceae	0.000429017	0.000426894	0.000929237	0.000929237	3.83054e-06	3.83054e-06
Bacteria	Proteobacteria	Deltaproteobacteria	Myxococcales	Unclassified	0.000718362	0.000385955	0.000969903	0.000726244	0.000504552	0.000373339
Bacteria	Proteobacteria	Deltaproteobacteria	Myxococcales	Polyangiaceae	0.000825644	0.000559568	0.00167926	0.00119883	0.000100073	9.23354e-05
Bacteria	Proteobacteria	Deltaproteobacteria	Myxococcales	Phaselicystidaceae	9.45414e-05	9.45414e-05	0	0	0.000174902	0.000174902
Bacteria	Proteobacteria	Deltaproteobacteria	Myxococcales	Kofleriaceae	0.000276786	0.00019584	0	0	0.000512053	0.000357908
Bacteria	Acidobacteria	Holophagae	Holophagales	Holophagaceae	9.65251e-06	9.65251e-06	0	0	1.78571e-05	1.78571e-05
Bacteria	Proteobacteria	Deltaproteobacteria	Desulfobacterales	Desulfobulbaceae	0.000588343	0.000588343	0.00128051	0.00128051	0	0
Bacteria	Acidobacteria	Acidobacteria_Gp7	Gp7	Gp7	3.06053e-05	2.13433e-05	0	0	5.66198e-05	3.89776e-05
Bacteria	Acidobacteria	Acidobacteria_Gp6	Gp6	Gp6	0.00171915	0.000676542	0.000243492	0.000168705	0.00297347	0.00118482
Bacteria	Actinobacteria	Actinobacteria	Coriobacteriales	Coriobacteriaceae	2.45528e-05	2.07188e-05	4.4437e-05	4.4437e-05	7.65111e-06	7.65111e-06
Bacteria	Actinobacteria	Actinobacteria	Actinomycetales	Propionibacteriaceae	0.00239825	0.00060299	0.00275018	0.00113624	0.00209911	0.000583222
Bacteria	Actinobacteria	Actinobacteria	Actinomycetales	Nocardioidaceae	0.0106457	0.00201182	0.00549502	0.00195038	0.0150238	0.00304445
Bacteria	Actinobacteria	Actinobacteria	Actinomycetales	Streptomycetaceae	0.00135041	0.000474648	0.00117415	0.000751514	0.00150024	0.000618769
Bacteria	Actinobacteria	Actinobacteria	Actinomycetales	Nakamurellaceae	0.00169717	0.000593705	0.00244919	0.00122056	0.00105796	0.000349839
Bacteria	Actinobacteria	Actinobacteria	Actinomycetales	Pseudonocardiaceae	0.0111627	0.00900915	0.0223394	0.0195654	0.0016625	0.00039693
Bacteria	Actinobacteria	Actinobacteria	Actinomycetales	Micromonosporaceae	0.00209856	0.00071708	0.00259121	0.000971349	0.00167981	0.00105213
Bacteria	Actinobacteria	Actinobacteria	Actinomycetales	Geodermatophilaceae	0.000497371	0.000202486	0.00052159	0.000360928	0.000476785	0.000224554
Bacteria	Actinobacteria	Actinobacteria	Actinomycetales	Mycobacteriaceae	0.00662609	0.00195414	0.0110472	0.00392787	0.00286815	0.00085113
Bacteria	Actinobacteria	Actinobacteria	Actinomycetales	Dietziaceae	0.000902989	0.000452901	0.00135802	0.000896566	0.000516209	0.000355653
Bacteria	Actinobacteria	Actinobacteria	Actinomycetales	Corynebacterineae_incertae_sedis	3.08749e-05	1.80338e-05	1.66639e-05	1.66639e-05	4.29542e-05	3.04056e-05
Bacteria	Actinobacteria	Actinobacteria	Actinomycetales	Corynebacteriaceae	0.0117162	0.00508645	0.0217134	0.0106518	0.00321856	0.00109624
Bacteria	Actinobacteria	Actinobacteria	Actinomycetales	Nocardiaceae	0.00112832	0.000402931	0.0011855	0.000791894	0.00107972	0.000346341
Bacteria	Actinobacteria	Actinobacteria	Actinomycetales	Segniliparaceae	0.000123894	7.55783e-05	0.000269651	0.000159737	0	0
Bacteria	Actinobacteria	Actinobacteria	Actinomycetales	Motilibacter	1.92107e-05	1.92107e-05	0	0	3.55398e-05	3.55398e-05
Bacteria	Actinobacteria	Actinobacteria	Actinomycetales	Glycomycetaceae	8.28224e-06	8.28224e-06	0	0	1.53221e-05	1.53221e-05
Bacteria	Actinobacteria	Actinobacteria	Actinomycetales	Brevibacteriaceae	0.00431858	0.00246065	7.37137e-05	7.37137e-05	0.00792671	0.00444167
Bacteria	Actinobacteria	Actinobacteria	Actinomycetales	Bogoriellaceae	0.000164139	0.000156259	0	0	0.000303657	0.000288718
Bacteria	Actinobacteria	Actinobacteria	Actinomycetales	Cellulomonadaceae	0.00256836	0.000806002	0.0027776	0.000900097	0.00239051	0.00130139
Bacteria	Actinobacteria	Actinobacteria	Actinomycetales	Dermabacteraceae	0.00360496	0.00199274	0.00102532	0.000949855	0.00579765	0.00356692
Bacteria	Actinobacteria	Actinobacteria	Actinomycetales	Kineosporiaceae	0.00201614	0.000891612	0.00172924	0.000792832	0.00226	0.00152638
Bacteria	Actinobacteria	Actinobacteria	Actinomycetales	Intrasporangiaceae	0.00910964	0.00237731	0.00659642	0.00438989	0.0112459	0.00234382
Bacteria	Actinobacteria	Actinobacteria	Actinomycetales	Dermacoccaceae	0.00277171	0.00242892	0.00584318	0.00527139	0.000160962	9.51964e-05
Bacteria	Actinobacteria	Actinobacteria	Actinomycetales	Microbacteriaceae	0.0169431	0.00530735	0.0138698	0.00418685	0.0195555	0.00924159
Bacteria	Actinobacteria	Actinobacteria	Actinomycetales	Micrococcaceae	0.00758576	0.0018647	0.00582856	0.00210701	0.00907938	0.00295886
Bacteria	Actinobacteria	Actinobacteria	Actinomycetales	Unclassified	0.00471194	0.00118913	0.00303351	0.00139834	0.00613861	0.00182311
Bacteria	Actinobacteria	Actinobacteria	Actinomycetales	Actinomycetaceae	0.000141679	0.000141679	0	0	0.000262106	0.000262106
Bacteria	Actinobacteria	Actinobacteria	Actinomycetales	Nocardiopsaceae	1.37037e-05	9.65249e-06	0	0	2.53518e-05	1.76365e-05
Bacteria	Actinobacteria	Actinobacteria	Bifidobacteriales	Bifidobacteriaceae	0.000118081	6.99477e-05	5.30098e-05	3.93055e-05	0.000173391	0.000125275
Bacteria	Actinobacteria	Actinobacteria	Actinomycetales	Streptosporangiaceae	1.88298e-05	1.88298e-05	0	0	3.48351e-05	3.48351e-05
Bacteria	Actinobacteria	Actinobacteria	Actinomycetales	Thermomonosporaceae	9.58768e-05	6.71037e-05	0.000142444	0.000139235	5.62944e-05	4.15674e-05
Bacteria	Actinobacteria	Actinobacteria	Acidimicrobiales	Acidimicrobiaceae	0.00380764	0.00209813	0.00578713	0.00452932	0.00212507	0.00064974
Bacteria	Actinobacteria	Actinobacteria	Acidimicrobiales	Unclassified	0.00071434	0.000284497	0.000276079	0.000149266	0.00108686	0.000501863
Bacteria	Actinobacteria	Actinobacteria	Acidimicrobiales	Acidimicrobineae_incertae_sedis	0.000632974	0.000393256	0.0012227	0.000839352	0.000131707	9.50008e-05
Bacteria	Actinobacteria	Actinobacteria	Acidimicrobiales	Iamiaceae	0.000119942	0.000118509	0.00026105	0.000257825	0	0
Bacteria	Actinobacteria	Actinobacteria	Gaiellales	Gaiellaceae	0.00199157	0.000664701	0.000933931	0.000396462	0.00289056	0.00115915
Bacteria	Actinobacteria	Actinobacteria	Unclassified	Unclassified	0.00213244	0.000573235	0.00141989	0.000675759	0.00273811	0.000884838
Bacteria	Actinobacteria	Actinobacteria	Solirubrobacterales	Solirubrobacteraceae	0.000162646	0.000127976	3.46632e-05	3.46632e-05	0.000271432	0.000234933
Bacteria	Actinobacteria	Actinobacteria	Solirubrobacterales	Unclassified	0.00172253	0.000621248	0.00128024	0.000511358	0.00209848	0.00107214
Bacteria	Actinobacteria	Actinobacteria	Solirubrobacterales	Patulibacteraceae	0.000154479	0.000120216	0.00026622	0.000260377	5.94992e-05	3.31153e-05
Bacteria	Actinobacteria	Actinobacteria	Solirubrobacterales	Conexibacteraceae	0.000465644	0.000194398	0.000432981	0.000309928	0.000493407	0.000252235
Bacteria	Actinobacteria	Unclassified	Unclassified	Unclassified	0.00092121	0.000418129	0.00106719	0.000611561	0.000797126	0.000585967
Bacteria	Actinobacteria	Thermoleophilia	Thermoleophilales	Thermoleophilaceae	7.16686e-05	7.16686e-05	0.000155985	0.000155985	0	0
Bacteria	Planctomycetes	Planctomycetia	Planctomycetales	Planctomycetaceae	0.00162653	0.000570527	0.000490033	0.000189859	0.00259256	0.00100412
Bacteria	candidate division WPS-1	WPS-1_genera_incertae_sedis	WPS-1_genera_incertae_sedis	WPS-1_genera_incertae_sedis	0.000374666	0.000236333	0	0	0.000693132	0.000429141
Bacteria	candidate division WPS-2	WPS-2_genera_incertae_sedis	WPS-2_genera_incertae_sedis	WPS-2_genera_incertae_sedis	0.000597432	0.000494387	0	0	0.00110525	0.000909511
Bacteria	Chlamydiae	Chlamydiia	Chlamydiales	Parachlamydiaceae	0.00598657	0.00357472	0.012176	0.00759965	0.000725555	0.000530711
Bacteria	Chlamydiae	Chlamydiia	Chlamydiales	Chlamydiaceae	0.000239531	0.000239531	0.000521331	0.000521331	0	0
Bacteria	Chlamydiae	Chlamydiia	Chlamydiales	Unclassified	0.0126444	0.01135	0.0270086	0.0246365	0.000434912	0.00016706
Bacteria	Verrucomicrobia	Opitutae	Opitutales	Opitutaceae	0.000233415	0.000186085	0.000390998	0.000390998	9.94695e-05	9.94695e-05
Bacteria	Verrucomicrobia	Spartobacteria	Spartobacteria_genera_incertae_sedis	Spartobacteria_genera_incertae_sedis	0.00180643	0.00103566	0.000694	0.000531972	0.002752	0.0018587
Bacteria	Verrucomicrobia	Verrucomicrobiae	Verrucomicrobiales	Verrucomicrobiaceae	0.00143434	0.000562484	0.00169239	0.00102692	0.001215	0.000590481
Bacteria	Verrucomicrobia	Spartobacteria	Unclassified	Unclassified	3.08512e-05	3.08512e-05	6.71467e-05	6.71467e-05	0	0
Bacteria	Verrucomicrobia	Subdivision3	Subdivision3_genera_incertae_sedis	Subdivision3_genera_incertae_sedis	0.000623084	0.000594854	0	0	0.00115271	0.00109919
Bacteria	Deinococcus-Thermus	Deinococci	Deinococcales	Trueperaceae	0.000454893	0.00045277	0.000985555	0.000985555	3.83054e-06	3.83054e-06
Bacteria	Deinococcus-Thermus	Deinococci	Deinococcales	Deinococcaceae	0.00378315	0.00187718	0.00689736	0.00389849	0.00113608	0.000818805
Bacteria	BRC1	BRC1_genera_incertae_sedis	BRC1_genera_incertae_sedis	BRC1_genera_incertae_sedis	8.28224e-06	8.28224e-06	0	0	1.53221e-05	1.53221e-05
Bacteria	Gemmatimonadetes	Gemmatimonadetes	Gemmatimonadales	Gemmatimonadaceae	0.000435969	0.000210181	0.000234092	0.00019287	0.000607565	0.000353341

## Sheet: Genus
Domain	Phylum	Class	Order	Family	Genus	MEAN.total	SE.total	MEAN.faeces	SE.faeces	MEAN.oral	SE.oral
Bacteria	Firmicutes	Clostridia	Clostridiales	Ruminococcaceae	Saccharofermentans	2.10622e-05	2.10622e-05	0	0	3.89651e-05	3.89651e-05
Bacteria	Acidobacteria	Acidobacteria_Gp4	Unclassified	Unclassified	Unclassified	8.39792e-05	7.98357e-05	0.000173777	0.000173777	7.65111e-06	7.65111e-06
Bacteria	Acidobacteria	Acidobacteria_Gp4	Gp4	Gp4	Gp4	0.00149073	0.000724079	0.000609675	0.000562187	0.00223962	0.00124391
Bacteria	Bacteroidetes	Unclassified	Unclassified	Unclassified	Unclassified	0.00161021	0.000699499	0.00208524	0.00130403	0.00120643	0.000692278
Bacteria	Bacteroidetes	Cytophagia	Cytophagales	Cytophagaceae	Cytophaga	2.64147e-05	2.64147e-05	0	0	4.88672e-05	4.88672e-05
Bacteria	Bacteroidetes	Cytophagia	Cytophagales	Cytophagaceae	Emticicia	8.28224e-06	8.28224e-06	0	0	1.53221e-05	1.53221e-05
Bacteria	Bacteroidetes	Sphingobacteriia	Sphingobacteriales	Chitinophagaceae	Terrimonas	0.000100387	5.69217e-05	3.46632e-05	3.46632e-05	0.000156253	0.000100696
Bacteria	Bacteroidetes	Sphingobacteriia	Sphingobacteriales	Chitinophagaceae	Unclassified	0.00337228	0.00105856	0.000842542	0.000739374	0.00552256	0.00173404
Bacteria	Bacteroidetes	Sphingobacteriia	Sphingobacteriales	Chitinophagaceae	Flavisolibacter	0.000131933	8.18007e-05	0	0	0.000244075	0.000148372
Bacteria	Bacteroidetes	Sphingobacteriia	Sphingobacteriales	Chitinophagaceae	Ferruginibacter	0.00135698	0.000698451	0.00138847	0.00134982	0.00133022	0.000636972
Bacteria	Bacteroidetes	Sphingobacteriia	Sphingobacteriales	Chitinophagaceae	Segetibacter	0.000202549	0.000202549	0	0	0.000374715	0.000374715
Bacteria	Bacteroidetes	Sphingobacteriia	Sphingobacteriales	Chitinophagaceae	Sediminibacterium	0.000205913	0.000120118	0.000179161	0.000173524	0.000228653	0.000170187
Bacteria	Bacteroidetes	Sphingobacteriia	Sphingobacteriales	Unclassified	Unclassified	4.48061e-05	4.48061e-05	0	0	8.28912e-05	8.28912e-05
Bacteria	Bacteroidetes	Bacteroidia	Bacteroidales	Porphyromonadaceae	Barnesiella	0.00051857	0.00051857	0	0	0.000959354	0.000959354
Bacteria	Bacteroidetes	Bacteroidia	Bacteroidales	Porphyromonadaceae	Unclassified	8.87027e-05	8.87027e-05	0	0	0.0001641	0.0001641
Bacteria	Bacteroidetes	Bacteroidia	Bacteroidales	Prevotellaceae	Prevotella	0.00128418	0.00103665	0.00260696	0.00224791	0.000159812	7.19472e-05
Bacteria	Bacteroidetes	Bacteroidia	Bacteroidales	Prevotellaceae	Alloprevotella	8.28224e-06	8.28224e-06	0	0	1.53221e-05	1.53221e-05
Bacteria	Bacteroidetes	Bacteroidia	Bacteroidales	Porphyromonadaceae	Dysgonomonas	0.000916959	0.000294806	0.000748651	0.00061128	0.00106002	0.000186646
Bacteria	Bacteroidetes	Bacteroidia	Bacteroidales	Bacteroidaceae	Bacteroides	0.000490048	0.000415062	0	0	0.000906589	0.000764198
Bacteria	Bacteroidetes	Sphingobacteriia	Sphingobacteriales	Sphingobacteriaceae	Sphingobacterium	0.000564919	0.000273666	0.000182144	0.000125076	0.000890278	0.000489077
Bacteria	Bacteroidetes	Sphingobacteriia	Sphingobacteriales	Sphingobacteriaceae	Pedobacter	0.00478093	0.00263105	0.000782708	0.000399317	0.00817941	0.00477784
Bacteria	Bacteroidetes	Sphingobacteriia	Sphingobacteriales	Sphingobacteriaceae	Olivibacter	0.000159923	0.000135017	0	0	0.000295858	0.000248562
Bacteria	Bacteroidetes	Sphingobacteriia	Sphingobacteriales	Sphingobacteriaceae	Unclassified	0.000372469	0.000237609	0.000130333	0.000130333	0.000578284	0.000425311
Bacteria	Bacteroidetes	Sphingobacteriia	Sphingobacteriales	Sphingobacteriaceae	Mucilaginibacter	7.05592e-05	4.92213e-05	0	0	0.000130535	8.98904e-05
Bacteria	Bacteroidetes	Flavobacteriia	Flavobacteriales	Flavobacteriaceae	Flavobacterium	0.00389189	0.00147284	0.00538918	0.0024794	0.0026192	0.00173725
Bacteria	Bacteroidetes	Flavobacteriia	Flavobacteriales	Flavobacteriaceae	Myroides	5.48423e-05	5.07743e-05	0.000119363	0.000110197	0	0
Bacteria	Bacteroidetes	Flavobacteriia	Flavobacteriales	Flavobacteriaceae	Gillisia	4.7763e-05	4.7763e-05	0	0	8.83615e-05	8.83615e-05
Bacteria	Bacteroidetes	Flavobacteriia	Flavobacteriales	Flavobacteriaceae	Moheibacter	0.000459462	0.000163511	3.52448e-05	3.52448e-05	0.000820047	0.000279164
Bacteria	Bacteroidetes	Flavobacteriia	Flavobacteriales	Flavobacteriaceae	Elizabethkingia	0.00375558	0.00208825	0.00813791	0.00437414	3.06044e-05	3.06044e-05
Bacteria	Bacteroidetes	Flavobacteriia	Flavobacteriales	Flavobacteriaceae	Cloacibacterium	0.000762714	0.000483115	5.55463e-06	5.55463e-06	0.0014063	0.000877873
Bacteria	Bacteroidetes	Flavobacteriia	Flavobacteriales	Flavobacteriaceae	Epilithonimonas	4.69306e-05	3.46181e-05	0	0	8.68216e-05	6.33913e-05
Bacteria	Bacteroidetes	Flavobacteriia	Flavobacteriales	Flavobacteriaceae	Chryseobacterium	0.00338034	0.00192648	0.00204268	0.000979982	0.00451735	0.00348908
Bacteria	Bacteroidetes	Flavobacteriia	Flavobacteriales	Flavobacteriaceae	Unclassified	0.00122784	0.000780935	7.52608e-05	5.16448e-05	0.00220754	0.00142333
Bacteria	Bacteroidetes	Bacteroidia	Bacteroidales	Rikenellaceae	Alistipes	6.14096e-05	6.14096e-05	0	0	0.000113608	0.000113608
Bacteria	Bacteroidetes	Cytophagia	Cytophagales	Cytophagaceae	Flectobacillus	0.000161294	0.000161294	0	0	0.000298393	0.000298393
Bacteria	Bacteroidetes	Cytophagia	Cytophagales	Cytophagaceae	Arcicella	8.53076e-05	7.35945e-05	0	0	0.000157819	0.000135583
Bacteria	Bacteroidetes	Cytophagia	Cytophagales	Cytophagaceae	Unclassified	0.000114995	8.11187e-05	0	0	0.00021274	0.000148226
Bacteria	Bacteroidetes	Sphingobacteriia	Sphingobacteriales	Cyclobacteriaceae	Algoriphagus	0.000109642	8.55414e-05	6.10424e-05	6.10424e-05	0.000150952	0.000150952
Bacteria	Bacteroidetes	Cytophagia	Cytophagales	Cytophagaceae	Adhaeribacter	0.00011583	0.00011583	0	0	0.000214286	0.000214286
Bacteria	Bacteroidetes	Cytophagia	Cytophagales	Cytophagaceae	Spirosoma	0.000333456	0.000204579	0	0	0.000616893	0.000370812
Bacteria	Bacteroidetes	Cytophagia	Cytophagales	Cytophagaceae	Dyadobacter	0.000419663	0.00018866	0.000331712	0.000331712	0.000494422	0.000212982
Bacteria	Bacteroidetes	Cytophagia	Cytophagales	Cytophagaceae	Hymenobacter	0.00173937	0.000687625	0.000210073	0.000190423	0.00303928	0.00119911
Bacteria	Tenericutes	Mollicutes	Mycoplasmatales	Mycoplasmataceae	Mycoplasma	0.0428933	0.0168894	0.0912809	0.0335516	0.00176373	0.000574064
Bacteria	Tenericutes	Mollicutes	Mycoplasmatales	Mycoplasmataceae	Ureaplasma	0.0466065	0.0309049	0.100829	0.065857	0.000517637	0.000354313
Bacteria	Tenericutes	Mollicutes	Mycoplasmatales	Mycoplasmataceae	Unclassified	0.000333131	0.000191732	0.000644108	0.000408511	6.88014e-05	3.74479e-05
Bacteria	Spirochaetes	Spirochaetia	Spirochaetales	Brachyspiraceae	Brachyspira	1.04123e-05	7.4201e-06	0	0	1.92628e-05	1.35654e-05
Archaea	Euryarchaeota	Methanomicrobia	Methanomicrobiales	Methanomicrobiales_incertae_sedis	Methanoregula	4.20698e-06	4.20698e-06	9.15636e-06	9.15636e-06	0	0
Archaea	Euryarchaeota	Thermoplasmata	Thermoplasmatales	Unclassified	Unclassified	1.40233e-05	1.40233e-05	3.05212e-05	3.05212e-05	0	0
Archaea	Euryarchaeota	Methanobacteria	Methanobacteriales	Methanobacteriaceae	Methanobrevibacter	5.30202e-06	5.30202e-06	0	0	9.80873e-06	9.80873e-06
Bacteria	Candidatus Saccharibacteria	Saccharibacteria_genera_incertae_sedis	Saccharibacteria_genera_incertae_sedis	Saccharibacteria_genera_incertae_sedis	Saccharibacteria_genera_incertae_sedis	0.00468995	0.00150011	0.00324032	0.00224188	0.00592214	0.00202892
Bacteria	Parcubacteria	Parcubacteria_genera_incertae_sedis	Parcubacteria_genera_incertae_sedis	Parcubacteria_genera_incertae_sedis	Parcubacteria_genera_incertae_sedis	0.00499694	0.0020247	0.0069355	0.00428679	0.00334916	0.000951199
Bacteria	Armatimonadetes	Armatimonadetes_gp5	Armatimonadetes_gp5	Armatimonadetes_gp5	Armatimonadetes_gp5	6.92405e-05	4.88704e-05	8.68885e-05	8.68885e-05	5.42397e-05	5.42397e-05
Bacteria	Proteobacteria	Epsilonproteobacteria	Campylobacterales	Campylobacteraceae	Campylobacter	0.000134065	8.02915e-05	1.85049e-05	1.37685e-05	0.000232291	0.000146139
Bacteria	Proteobacteria	Epsilonproteobacteria	Campylobacterales	Helicobacteraceae	Helicobacter	0.000210765	0.00016021	0.000117158	8.31914e-05	0.000290331	0.000290331
Bacteria	Fusobacteria	Fusobacteriia	Fusobacteriales	Fusobacteriaceae	Fusobacterium	1.42573e-05	1.42573e-05	0	0	2.63759e-05	2.63759e-05
Bacteria	Fusobacteria	Fusobacteriia	Fusobacteriales	Leptotrichiaceae	Leptotrichia	0.000166335	0.000166335	0	0	0.000307719	0.000307719
Bacteria	Armatimonadetes	Chthonomonadetes	Chthonomonadales	Chthonomonadaceae	Chthonomonas/Armatimonadetes_gp3	3.99783e-05	3.54139e-05	0	0	7.39598e-05	6.5298e-05
Bacteria	Armatimonadetes	Armatimonadia	Armatimonadales	Armatimonadaceae	Armatimonas/Armatimonadetes_gp1	0.000455811	0.000274096	9.54391e-05	6.56392e-05	0.000762127	0.000499513
Bacteria	Spirochaetes	Spirochaetia	Spirochaetales	Spirochaetaceae	Treponema	9.77293e-06	9.77293e-06	0	0	1.80799e-05	1.80799e-05
Bacteria	Acidobacteria	Acidobacteria_Gp3	Gp3	Gp3	Gp3	0.00014167	9.17943e-05	0.000228849	0.000190087	6.75671e-05	5.51677e-05
Bacteria	Acidobacteria	Acidobacteria_Gp2	Gp2	Gp2	Gp2	7.31462e-05	6.73328e-05	0	0	0.000135321	0.000124294
Bacteria	Acidobacteria	Acidobacteria_Gp1	Terriglobus	Terriglobus	Terriglobus	0.000297963	0.000182707	0	0	0.000551232	0.000331156
Bacteria	Acidobacteria	Acidobacteria_Gp1	Unclassified	Unclassified	Unclassified	0.00111984	0.000477264	4.89613e-05	4.56359e-05	0.00203009	0.000837872
Bacteria	Acidobacteria	Acidobacteria_Gp1	Granulicella	Granulicella	Granulicella	0.000122487	9.21828e-05	0	0	0.000226601	0.000168952
Bacteria	Acidobacteria	Acidobacteria_Gp1	Gp1	Gp1	Gp1	0.000380076	0.000160094	0.000227783	0.000220997	0.000509525	0.000230133
Bacteria	Acidobacteria	Acidobacteria_Gp16	Gp16	Gp16	Gp16	0.00229252	0.000744833	0.0005808	0.000322994	0.00374748	0.00127572
Bacteria	Chloroflexi	Thermomicrobia	Sphaerobacterales	Sphaerobacteraceae	Sphaerobacter	2.41531e-05	2.02703e-05	5.25686e-05	4.38038e-05	0	0
Bacteria	Chloroflexi	Thermomicrobia	Unclassified	Unclassified	Unclassified	8.41701e-06	8.41701e-06	0	0	1.55715e-05	1.55715e-05
Bacteria	Chloroflexi	Unclassified	Unclassified	Unclassified	Unclassified	6.13068e-05	5.15907e-05	0.000133432	0.000111501	0	0
Bacteria	Chloroflexi	Caldilineae	Caldilineales	Caldilineaceae	Litorilinea	1.23759e-05	1.00435e-05	0	0	2.28955e-05	1.84637e-05
Bacteria	Chloroflexi	Ktedonobacteria	Ktedonobacterales	Thermosporotrichaceae	Thermosporothrix	5.20602e-06	5.20602e-06	0	0	9.63113e-06	9.63113e-06
Bacteria	Chloroflexi	Ktedonobacteria	Ktedonobacterales	Ktedonobacteraceae	Ktedonobacter	1.3015e-05	1.3015e-05	0	0	2.40778e-05	2.40778e-05
Bacteria	Actinobacteria	Actinobacteria	Rubrobacterales	Rubrobacteraceae	Rubrobacter	7.98435e-05	7.98435e-05	0.000173777	0.000173777	0	0
Bacteria	Firmicutes	Bacilli	Bacillales	Alicyclobacillaceae	Tumebacillus	0.00356934	0.0011569	4.64964e-05	4.33606e-05	0.00656377	0.0019139
Bacteria	Firmicutes	Clostridia	Clostridiales	Peptococcaceae 1	Peptococcus	2.27762e-05	2.27762e-05	0	0	4.21359e-05	4.21359e-05
Bacteria	Firmicutes	Negativicutes	Selenomonadales	Veillonellaceae	Dialister	0.000551572	0.000551572	0.00120048	0.00120048	0	0
Bacteria	Firmicutes	Negativicutes	Selenomonadales	Veillonellaceae	Veillonella	0.00031618	0.000260782	0	0	0.000584934	0.000479698
Bacteria	Firmicutes	Negativicutes	Selenomonadales	Veillonellaceae	Megamonas	4.93705e-05	4.06486e-05	0	0	9.13354e-05	7.47666e-05
Bacteria	Firmicutes	Negativicutes	Selenomonadales	Acidaminococcaceae	Phascolarctobacterium	1.85571e-05	1.85571e-05	0	0	3.43306e-05	3.43306e-05
Bacteria	Firmicutes	Erysipelotrichia	Erysipelotrichales	Erysipelotrichaceae	Erysipelothrix	5.10425e-06	5.10425e-06	1.11093e-05	1.11093e-05	0	0
Bacteria	Firmicutes	Erysipelotrichia	Erysipelotrichales	Erysipelotrichaceae	Catenibacterium	7.95302e-06	7.95302e-06	0	0	1.47131e-05	1.47131e-05
Bacteria	Firmicutes	Erysipelotrichia	Erysipelotrichales	Erysipelotrichaceae	Erysipelotrichaceae_incertae_sedis	0.000194323	0.000194323	0.000422937	0.000422937	0	0
Bacteria	Tenericutes	Mollicutes	Entomoplasmatales	Spiroplasmataceae	Spiroplasma	3.71141e-05	3.71141e-05	0	0	6.86611e-05	6.86611e-05
Bacteria	Firmicutes	Bacilli	Lactobacillales	Streptococcaceae	Lactococcus	0.00501484	0.0033336	0.00106182	0.000877958	0.0083749	0.00609167
Bacteria	Firmicutes	Bacilli	Lactobacillales	Streptococcaceae	Streptococcus	0.00561805	0.00232708	0.00702323	0.00467951	0.00442365	0.00177324
Bacteria	Firmicutes	Bacilli	Bacillales	Bacillales_Incertae Sedis XI	Gemella	0.000247226	0.000237548	0	0	0.000457369	0.000439023
Bacteria	Firmicutes	Bacilli	Bacillales	Staphylococcaceae	Macrococcus	3.1383e-05	3.1383e-05	0	0	5.80585e-05	5.80585e-05
Bacteria	Firmicutes	Bacilli	Bacillales	Staphylococcaceae	Staphylococcus	0.054671	0.0165234	0.0163768	0.00741775	0.087221	0.0282181
Bacteria	Firmicutes	Bacilli	Bacillales	Staphylococcaceae	Jeotgalicoccus	0.000501481	0.000443765	4.95529e-05	4.64101e-05	0.000885619	0.000819656
Bacteria	Firmicutes	Bacilli	Bacillales	Staphylococcaceae	Salinicoccus	2.37621e-05	2.37621e-05	0	0	4.39599e-05	4.39599e-05
Bacteria	Firmicutes	Bacilli	Bacillales	Staphylococcaceae	Unclassified	4.85806e-05	4.85806e-05	0.000105734	0.000105734	0	0
Bacteria	Firmicutes	Bacilli	Lactobacillales	Lactobacillaceae	Lactobacillus	0.00876552	0.00326598	0.00338976	0.00142817	0.0133349	0.00579116
Bacteria	Firmicutes	Bacilli	Lactobacillales	Lactobacillaceae	Pediococcus	2.49788e-05	2.49788e-05	0	0	4.62107e-05	4.62107e-05
Bacteria	Firmicutes	Bacilli	Lactobacillales	Lactobacillaceae	Unclassified	3.25141e-05	2.3283e-05	4.34443e-05	4.34443e-05	2.32234e-05	2.32234e-05
Bacteria	Firmicutes	Bacilli	Lactobacillales	Leuconostocaceae	Unclassified	0.000147435	0.000147435	0	0	0.000272756	0.000272756
Bacteria	Firmicutes	Bacilli	Lactobacillales	Leuconostocaceae	Fructobacillus	1.3206e-05	1.07853e-05	0	0	2.4431e-05	1.98319e-05
Bacteria	Firmicutes	Bacilli	Lactobacillales	Leuconostocaceae	Leuconostoc	0.00366111	0.00204905	0.00185703	0.00117558	0.00519457	0.0036686
Bacteria	Firmicutes	Bacilli	Lactobacillales	Leuconostocaceae	Weissella	0.00311498	0.00300492	0.00015809	0.000105697	0.00562834	0.00556052
Bacteria	Firmicutes	Bacilli	Lactobacillales	Carnobacteriaceae	Granulicatella	5.22766e-05	5.22766e-05	0	0	9.67118e-05	9.67118e-05
Bacteria	Firmicutes	Bacilli	Lactobacillales	Aerococcaceae	Facklamia	0.000133147	9.76023e-05	0.000190648	0.000190648	8.42718e-05	8.42718e-05
Bacteria	Firmicutes	Bacilli	Lactobacillales	Carnobacteriaceae	Atopostipes	0.00048772	0.000348624	6.41828e-05	6.41828e-05	0.000847727	0.000638928
Bacteria	Firmicutes	Bacilli	Lactobacillales	Carnobacteriaceae	Unclassified	0.000759786	0.000757322	0	0	0.0014056	0.00140093
Bacteria	Firmicutes	Bacilli	Lactobacillales	Carnobacteriaceae	Dolosigranulum	0.000110314	0.000110314	0.000240096	0.000240096	0	0
Bacteria	Firmicutes	Bacilli	Lactobacillales	Aerococcaceae	Aerococcus	0.00123743	0.000609569	0.000583888	0.000315794	0.00179294	0.00109349
Bacteria	Firmicutes	Bacilli	Lactobacillales	Enterococcaceae	Vagococcus	0.000309133	0.000173056	0	0	0.000571896	0.000311558
Bacteria	Firmicutes	Bacilli	Lactobacillales	Enterococcaceae	Enterococcus	0.00680784	0.00282696	0.00388426	0.00153636	0.00929289	0.00506122
Bacteria	Firmicutes	Bacilli	Lactobacillales	Carnobacteriaceae	Catellicoccus	0.00301749	0.000704506	0.0020305	0.00122422	0.00385644	0.000765749
Bacteria	Firmicutes	Bacilli	Lactobacillales	Carnobacteriaceae	Carnobacterium	0.00378884	0.00129969	0.00639219	0.00234866	0.001576	0.00118814
Bacteria	Firmicutes	Bacilli	Lactobacillales	Carnobacteriaceae	Desemzia	9.77293e-06	9.77293e-06	0	0	1.80799e-05	1.80799e-05
Bacteria	Firmicutes	Bacilli	Lactobacillales	Enterococcaceae	Unclassified	1.14575e-05	9.12604e-06	0	0	2.11963e-05	1.67651e-05
Bacteria	Firmicutes	Bacilli	Lactobacillales	Unclassified	Unclassified	5.76235e-05	4.81094e-05	0	0	0.000106603	8.85334e-05
Bacteria	Firmicutes	Bacilli	Bacillales	Bacillales_Incertae Sedis XII	Exiguobacterium	8.78406e-05	7.81154e-05	1.07686e-05	1.07686e-05	0.000153352	0.000144272
Bacteria	Firmicutes	Bacilli	Bacillales	Planococcaceae	Unclassified	0.000516862	0.000398612	0.000147216	0.000109966	0.00083106	0.000732798
Bacteria	Firmicutes	Bacilli	Bacillales	Planococcaceae	Sporosarcina	0.000473657	0.000288665	0.00019312	0.000134786	0.000712114	0.00052208
Bacteria	Firmicutes	Bacilli	Bacillales	Bacillaceae 1	Geobacillus	5.51572e-05	5.51572e-05	0.000120048	0.000120048	0	0
Bacteria	Firmicutes	Bacilli	Bacillales	Bacillaceae 2	Virgibacillus	0.000270612	0.000157632	0.000260666	0.000260666	0.000279067	0.000196097
Bacteria	Firmicutes	Bacilli	Bacillales	Bacillaceae 2	Unclassified	5.78442e-05	4.33037e-05	8.68885e-05	8.68885e-05	3.31565e-05	3.31565e-05
Bacteria	Firmicutes	Bacilli	Bacillales	Unclassified	Unclassified	0.000119528	0.000102683	0.000221141	0.000221141	3.31565e-05	3.31565e-05
Bacteria	Firmicutes	Bacilli	Bacillales	Planococcaceae	Planomicrobium	0.000264152	0.000196176	2.84409e-05	1.99933e-05	0.000464506	0.000360577
Bacteria	Firmicutes	Bacilli	Bacillales	Planococcaceae	Rummeliibacillus	0.000183742	0.000126763	0.000282884	0.000260223	9.94712e-05	8.39141e-05
Bacteria	Firmicutes	Bacilli	Bacillales	Planococcaceae	Lysinibacillus	2.55213e-06	2.55213e-06	5.55463e-06	5.55463e-06	0	0
Bacteria	Firmicutes	Bacilli	Bacillales	Bacillaceae 1	Bacillus	0.000545066	0.000251702	7.04895e-05	7.04895e-05	0.000948455	0.000447075
Bacteria	Firmicutes	Bacilli	Bacillales	Paenibacillaceae 1	Paenibacillus	0.000179006	0.000108579	4.64641e-05	4.64641e-05	0.000291666	0.00019577
Bacteria	Firmicutes	Bacilli	Bacillales	Paenibacillaceae 1	Thermobacillus	2.10082e-05	2.10082e-05	4.57237e-05	4.57237e-05	0	0
Bacteria	Tenericutes	Mollicutes	Haloplasmatales	Haloplasmataceae	Haloplasma	1.44939e-05	1.44939e-05	0	0	2.68138e-05	2.68138e-05
Bacteria	Firmicutes	Erysipelotrichia	Erysipelotrichales	Erysipelotrichaceae	Turicibacter	2.07056e-06	2.07056e-06	0	0	3.83054e-06	3.83054e-06
Bacteria	Firmicutes	Clostridia	Clostridiales	Peptostreptococcaceae	Clostridium XI	0.00185067	0.00061172	0.000396165	0.000259021	0.003087	0.00104334
Bacteria	Firmicutes	Clostridia	Clostridiales	Peptostreptococcaceae	Peptostreptococcus	1.05662e-05	8.30881e-06	1.73316e-05	1.73316e-05	4.81556e-06	4.81556e-06
Bacteria	Firmicutes	Clostridia	Clostridiales	Clostridiales_Incertae Sedis XI	Tissierella	9.99151e-06	9.99151e-06	0	0	1.84843e-05	1.84843e-05
Bacteria	Firmicutes	Clostridia	Clostridiales	Clostridiales_Incertae Sedis XI	Finegoldia	0.000120984	7.93181e-05	0.000156966	0.000138718	9.03996e-05	9.03996e-05
Bacteria	Firmicutes	Clostridia	Clostridiales	Clostridiales_Incertae Sedis XI	Anaerococcus	7.06653e-05	4.43456e-05	7.37137e-05	7.37137e-05	6.80742e-05	5.48002e-05
Bacteria	Firmicutes	Clostridia	Clostridiales	Clostridiales_Incertae Sedis XI	Helcococcus	5.6093e-06	5.6093e-06	1.22085e-05	1.22085e-05	0	0
Bacteria	Firmicutes	Clostridia	Clostridiales	Clostridiaceae 1	Fervidicella	1.03528e-05	1.03528e-05	0	0	1.91527e-05	1.91527e-05
Bacteria	Firmicutes	Clostridia	Clostridiales	Clostridiaceae 1	Unclassified	4.99575e-06	4.99575e-06	0	0	9.24214e-06	9.24214e-06
Bacteria	Firmicutes	Clostridia	Clostridiales	Unclassified	Unclassified	0.0559757	0.0349852	0.118943	0.0743974	0.00245344	0.000535269
Bacteria	Firmicutes	Clostridia	Clostridiales	Clostridiaceae 1	Clostridium sensu stricto	0.0026317	0.000781959	0.00111795	0.000766212	0.00391839	0.00123833
Bacteria	Firmicutes	Clostridia	Clostridiales	Ruminococcaceae	Anaerofilum	0.000315053	0.000295773	0	0	0.000582849	0.00054629
Bacteria	Firmicutes	Clostridia	Clostridiales	Ruminococcaceae	Acetanaerobacterium	0.00103379	0.00103107	0	0	0.00191251	0.00190736
Bacteria	Firmicutes	Clostridia	Clostridiales	Lachnospiraceae	Blautia	4.2795e-05	2.42517e-05	4.88286e-05	4.34414e-05	3.76664e-05	2.66042e-05
Bacteria	Firmicutes	Clostridia	Clostridiales	Lachnospiraceae	Moryella	0.000147086	0.000147086	0.000320128	0.000320128	0	0
Bacteria	Firmicutes	Clostridia	Clostridiales	Lachnospiraceae	Unclassified	0.000494281	0.000436936	0	0	0.000914419	0.000805594
Bacteria	Firmicutes	Clostridia	Clostridiales	Lachnospiraceae	Clostridium XlVa	6.82328e-06	6.82328e-06	0	0	1.26231e-05	1.26231e-05
Bacteria	Firmicutes	Clostridia	Clostridiales	Lachnospiraceae	Clostridium XlVb	9.82625e-05	5.84987e-05	0.000213865	0.000123341	0	0
Bacteria	Firmicutes	Clostridia	Clostridiales	Ruminococcaceae	Unclassified	4.7763e-05	4.7763e-05	0	0	8.83615e-05	8.83615e-05
Bacteria	Firmicutes	Clostridia	Clostridiales	Ruminococcaceae	Clostridium III	4.85806e-05	4.85806e-05	0.000105734	0.000105734	0	0
Bacteria	Firmicutes	Unclassified	Unclassified	Unclassified	Unclassified	0.000349878	0.00017641	0.000303229	0.000187395	0.000389529	0.000289428
Bacteria	Firmicutes	Bacilli	Bacillales	Thermoactinomycetaceae 1	Thermoactinomyces	6.2766e-06	6.2766e-06	0	0	1.16117e-05	1.16117e-05
Bacteria	Firmicutes	Bacilli	Bacillales	Thermoactinomycetaceae 1	Laceyella	3.88133e-05	3.88133e-05	8.44761e-05	8.44761e-05	0	0
Bacteria	Proteobacteria	Deltaproteobacteria	Unclassified	Unclassified	Unclassified	0.000656815	0.000327573	0.000460489	0.000169487	0.000823693	0.000593613
Bacteria	Deferribacteres	Deferribacteres	Deferribacterales	Deferribacteraceae	Mucispirillum	6.21168e-06	6.21168e-06	0	0	1.14916e-05	1.14916e-05
Bacteria	Nitrospirae	Nitrospira	Nitrospirales	Nitrospiraceae	Nitrospira	2.89878e-05	2.89878e-05	0	0	5.36275e-05	5.36275e-05
Bacteria	Proteobacteria	Deltaproteobacteria	Desulfovibrionales	Unclassified	Unclassified	2.89878e-05	2.89878e-05	0	0	5.36275e-05	5.36275e-05
Bacteria	Proteobacteria	Deltaproteobacteria	Desulfovibrionales	Desulfovibrionaceae	Desulfovibrio	0.000143428	0.000134631	0	0	0.000265343	0.000248661
Bacteria	Proteobacteria	Deltaproteobacteria	Desulfovibrionales	Desulfovibrionaceae	Unclassified	2.02324e-05	1.4489e-05	0	0	3.74299e-05	2.6495e-05
Bacteria	Proteobacteria	Deltaproteobacteria	Bdellovibrionales	Bdellovibrionaceae	Bdellovibrio	0.000159088	0.000114897	0	0	0.000294312	0.00021019
Bacteria	Proteobacteria	Deltaproteobacteria	Bdellovibrionales	Bacteriovoracaceae	Bacteriovorax	9.09862e-05	9.09862e-05	0	0	0.000168324	0.000168324
Bacteria	Proteobacteria	Deltaproteobacteria	Bdellovibrionales	Bacteriovoracaceae	Peredibacter	1.03528e-05	1.03528e-05	0	0	1.91527e-05	1.91527e-05
Bacteria	Proteobacteria	Alphaproteobacteria	Rickettsiales	Rickettsiaceae	Unclassified	2.27762e-05	2.27762e-05	0	0	4.21359e-05	4.21359e-05
Bacteria	Proteobacteria	Alphaproteobacteria	Rickettsiales	Rickettsiaceae	Rickettsia	0.0214369	0.0194551	0.0461517	0.0422233	0.000429228	0.000287862
Bacteria	Proteobacteria	Alphaproteobacteria	Unclassified	Unclassified	Unclassified	0.00146902	0.000406618	0.00197612	0.000747601	0.00103798	0.000397757
Bacteria	Proteobacteria	Alphaproteobacteria	Alphaproteobacteria_incertae_sedis	Geminicoccus	Geminicoccus	5.28609e-05	3.76665e-05	0.00011505	8.06262e-05	0	0
Bacteria	Proteobacteria	Alphaproteobacteria	Rhodospirillales	Unclassified	Unclassified	0.000166253	0.000102771	0	0	0.000307569	0.000186372
Bacteria	Proteobacteria	Alphaproteobacteria	Rhodospirillales	Acetobacteraceae	Roseomonas	0.000334124	0.000167386	3.74791e-05	2.61566e-05	0.000586272	0.000300729
Bacteria	Proteobacteria	Alphaproteobacteria	Rhodospirillales	Acetobacteraceae	Acidisoma	0.000273377	0.000164084	3.68568e-05	3.68568e-05	0.000474419	0.000297946
Bacteria	Proteobacteria	Alphaproteobacteria	Rhodospirillales	Acetobacteraceae	Acidocella	1.0412e-05	1.0412e-05	0	0	1.92623e-05	1.92623e-05
Bacteria	Proteobacteria	Alphaproteobacteria	Rhodospirillales	Acetobacteraceae	Unclassified	0.00910696	0.00394022	0.00385218	0.00189647	0.0135735	0.00703994
Bacteria	Proteobacteria	Alphaproteobacteria	Rhodospirillales	Rhodospirillaceae	Skermanella	0.000368972	0.00029472	0.000172416	0.000139477	0.000536044	0.000536044
Bacteria	Proteobacteria	Alphaproteobacteria	Rhodospirillales	Rhodospirillaceae	Unclassified	2.34271e-05	2.34271e-05	0	0	4.33401e-05	4.33401e-05
Bacteria	Proteobacteria	Alphaproteobacteria	Caulobacterales	Caulobacteraceae	Phenylobacterium	0.00064436	0.000250108	0.000336201	0.000303797	0.000906294	0.000381244
Bacteria	Proteobacteria	Alphaproteobacteria	Caulobacterales	Caulobacteraceae	Brevundimonas	0.00935373	0.00290328	0.0112876	0.00565363	0.00770996	0.00252135
Bacteria	Proteobacteria	Alphaproteobacteria	Caulobacterales	Caulobacteraceae	Asticcacaulis	4.52474e-05	3.15805e-05	0	0	8.37076e-05	5.76755e-05
Bacteria	Proteobacteria	Alphaproteobacteria	Rhizobiales	Rhizobiaceae	Kaistia	2.13484e-05	2.13484e-05	4.64641e-05	4.64641e-05	0	0
Bacteria	Proteobacteria	Alphaproteobacteria	Rhizobiales	Hyphomicrobiaceae	Devosia	0.00194341	0.000565925	0.00144774	0.000652046	0.00236473	0.000893294
Bacteria	Proteobacteria	Alphaproteobacteria	Rhizobiales	Aurantimonadaceae	Unclassified	0.000824938	0.00031201	0.000674609	0.000313962	0.000952718	0.000518471
Bacteria	Proteobacteria	Alphaproteobacteria	Rhizobiales	Aurantimonadaceae	Aurantimonas	1.24234e-05	1.24234e-05	0	0	2.29832e-05	2.29832e-05
Bacteria	Proteobacteria	Alphaproteobacteria	Rhizobiales	Phyllobacteriaceae	Unclassified	0.000125906	7.58155e-05	0.000274031	0.000160035	0	0
Bacteria	Proteobacteria	Alphaproteobacteria	Rhizobiales	Phyllobacteriaceae	Mesorhizobium	0.00104817	0.000385332	0.00148091	0.000722045	0.000680341	0.000363026
Bacteria	Proteobacteria	Alphaproteobacteria	Rhizobiales	Rhizobiaceae	Rhizobium	0.00197889	0.000605873	0.00205356	0.000837533	0.00191542	0.000885528
Bacteria	Proteobacteria	Unclassified	Unclassified	Unclassified	Unclassified	0.00388811	0.00114379	0.00291854	0.00174607	0.00471226	0.00152504
Bacteria	Proteobacteria	Alphaproteobacteria	Rhizobiales	Methylocystaceae	Unclassified	0.000330457	0.00020941	0.000645348	0.00044635	6.27999e-05	5.38679e-05
Bacteria	Proteobacteria	Alphaproteobacteria	Rhizobiales	Beijerinckiaceae	Methylorosula	0.000475043	0.000282793	0.000564775	0.000564775	0.000398771	0.000226584
Bacteria	Proteobacteria	Alphaproteobacteria	Rhizobiales	Unclassified	Unclassified	0.0124764	0.00408125	0.0199705	0.00850577	0.00610637	0.001397
Bacteria	Proteobacteria	Alphaproteobacteria	Rhizobiales	Beijerinckiaceae	Unclassified	0.00343026	0.000985014	0.00407969	0.00181666	0.00287824	0.0010019
Bacteria	Proteobacteria	Alphaproteobacteria	Rhizobiales	Xanthobacteraceae	Ancylobacter	1.99461e-05	1.99461e-05	4.34122e-05	4.34122e-05	0	0
Bacteria	Proteobacteria	Alphaproteobacteria	Rhizobiales	Methylobacteriaceae	Microvirga	0.000239234	0.000221764	0	0	0.000442583	0.000409451
Bacteria	Proteobacteria	Alphaproteobacteria	Rhizobiales	Bradyrhizobiaceae	Bosea	0.000484377	0.000309063	0.000307965	0.000232469	0.000634327	0.000541815
Bacteria	Proteobacteria	Alphaproteobacteria	Rhizobiales	Xanthobacteraceae	Labrys	0.000253754	0.000149012	0.000133311	0.000133311	0.000356131	0.000252808
Bacteria	Proteobacteria	Alphaproteobacteria	Rhizobiales	Methylobacteriaceae	Methylobacterium	0.0855952	0.0145111	0.0599508	0.0221551	0.107393	0.0182302
Bacteria	Proteobacteria	Alphaproteobacteria	Rhizobiales	Bradyrhizobiaceae	Unclassified	0.000298662	0.000117884	0.000384444	0.000229857	0.000225748	0.000101412
Bacteria	Proteobacteria	Alphaproteobacteria	Rhizobiales	Bradyrhizobiaceae	Bradyrhizobium	0.00260774	0.00088724	0.00300093	0.00122889	0.00227352	0.00129057
Bacteria	Proteobacteria	Alphaproteobacteria	Rhizobiales	Rhizobiales_incertae_sedis	Bauldia	1.49873e-05	1.49873e-05	0	0	2.77264e-05	2.77264e-05
Bacteria	Proteobacteria	Alphaproteobacteria	Rhizobiales	Hyphomicrobiaceae	Unclassified	4.81637e-05	3.8815e-05	2.28618e-05	2.28618e-05	6.96702e-05	6.96702e-05
Bacteria	Proteobacteria	Alphaproteobacteria	Rhizobiales	Hyphomicrobiaceae	Hyphomicrobium	2.38395e-05	2.38395e-05	5.18861e-05	5.18861e-05	0	0
Bacteria	Proteobacteria	Alphaproteobacteria	Rhodobacterales	Rhodobacteraceae	Paracoccus	0.00126733	0.000596245	0.000347592	0.000206967	0.00204911	0.00107027
Bacteria	Proteobacteria	Alphaproteobacteria	Rhodobacterales	Rhodobacteraceae	Unclassified	0.000921317	0.000536331	2.89661e-05	2.32912e-05	0.00167982	0.000970568
Bacteria	Proteobacteria	Alphaproteobacteria	Rhodobacterales	Rhodobacteraceae	Rubellimicrobium	0.000210764	0.000133394	2.60994e-05	2.28887e-05	0.000367728	0.00024326
Bacteria	Proteobacteria	Alphaproteobacteria	Rhodobacterales	Rhodobacteraceae	Amaricoccus	0.000292014	0.000189572	0.000206497	0.000163829	0.000364703	0.000325812
Bacteria	Proteobacteria	Alphaproteobacteria	Sphingomonadales	Sphingomonadaceae	Sphingomonas	0.0175378	0.00485563	0.010411	0.00488481	0.0235955	0.00783333
Bacteria	Proteobacteria	Alphaproteobacteria	Sphingomonadales	Sphingomonadaceae	Sphingopyxis	0.000633443	0.000384947	0.000129822	6.85547e-05	0.00106152	0.000703612
Bacteria	Proteobacteria	Alphaproteobacteria	Sphingomonadales	Erythrobacteraceae	Porphyrobacter	4.32968e-05	2.79917e-05	0	0	8.00991e-05	5.09054e-05
Bacteria	Proteobacteria	Alphaproteobacteria	Sphingomonadales	Erythrobacteraceae	Unclassified	0.000120137	6.88397e-05	3.23758e-06	3.23758e-06	0.000219502	0.000124389
Bacteria	Proteobacteria	Alphaproteobacteria	Sphingomonadales	Sphingomonadaceae	Sphingobium	0.00150019	0.000514768	8.68885e-05	8.68885e-05	0.00270149	0.000870706
Bacteria	Proteobacteria	Alphaproteobacteria	Sphingomonadales	Sphingomonadaceae	Novosphingobium	6.51351e-05	3.43347e-05	4.34443e-05	4.34443e-05	8.35723e-05	5.23673e-05
Bacteria	Proteobacteria	Alphaproteobacteria	Sphingomonadales	Unclassified	Unclassified	0.00220324	0.000566252	0.00114207	0.000605061	0.00310523	0.000876747
Bacteria	Proteobacteria	Alphaproteobacteria	Sphingomonadales	Sphingomonadaceae	Unclassified	0.00201426	0.000536975	0.00145296	0.000919649	0.00249136	0.000615838
Bacteria	Proteobacteria	Betaproteobacteria	Burkholderiales	Unclassified	Unclassified	0.000480767	0.000157289	0.000205189	0.000137276	0.000715008	0.000258738
Bacteria	Proteobacteria	Betaproteobacteria	Burkholderiales	Burkholderiales_incertae_sedis	Aquabacterium	0.000219075	0.000175978	0.000105734	0.000105734	0.000315415	0.000315415
Bacteria	Proteobacteria	Betaproteobacteria	Burkholderiales	Comamonadaceae	Schlegelella	9.4684e-05	9.4684e-05	0	0	0.000175165	0.000175165
Bacteria	Proteobacteria	Betaproteobacteria	Burkholderiales	Burkholderiales_incertae_sedis	Unclassified	6.54044e-05	6.01244e-05	0	0	0.000120998	0.000110983
Bacteria	Proteobacteria	Betaproteobacteria	Burkholderiales	Comamonadaceae	Delftia	0.00450949	0.00252862	0.00972316	0.00530686	7.78719e-05	6.34056e-05
Bacteria	Proteobacteria	Betaproteobacteria	Burkholderiales	Comamonadaceae	Albidiferax	1.36466e-05	1.36466e-05	0	0	2.52461e-05	2.52461e-05
Bacteria	Proteobacteria	Betaproteobacteria	Burkholderiales	Comamonadaceae	Polaromonas	0.00014383	0.000104216	0	0	0.000266086	0.000190679
Bacteria	Proteobacteria	Betaproteobacteria	Burkholderiales	Comamonadaceae	Comamonas	0.00828609	0.00385671	0.00118028	0.000629128	0.014326	0.00690477
Bacteria	Proteobacteria	Betaproteobacteria	Burkholderiales	Comamonadaceae	Acidovorax	0.000123935	4.24584e-05	0.000136272	7.41261e-05	0.000113449	4.8717e-05
Bacteria	Proteobacteria	Betaproteobacteria	Burkholderiales	Comamonadaceae	Variovorax	0.00282055	0.00102777	0.00246774	0.00193192	0.00312043	0.00101034
Bacteria	Proteobacteria	Betaproteobacteria	Burkholderiales	Comamonadaceae	Unclassified	0.00144771	0.000452074	0.00144648	0.000779394	0.00144876	0.000530626
Bacteria	Proteobacteria	Gammaproteobacteria	Pseudomonadales	Pseudomonadaceae	Rhizobacter	0.000573431	0.000250819	0.000390998	0.000390998	0.000728498	0.000329139
Bacteria	Proteobacteria	Betaproteobacteria	Burkholderiales	Comamonadaceae	Pelomonas	0.000545638	0.000249337	0.000389874	0.000231002	0.000678038	0.000421561
Bacteria	Proteobacteria	Betaproteobacteria	Burkholderiales	Oxalobacteraceae	Massilia	0.000854562	0.00044511	0.00106554	0.000845119	0.000675232	0.000423738
Bacteria	Proteobacteria	Betaproteobacteria	Burkholderiales	Oxalobacteraceae	Unclassified	0.00294041	0.00124156	0.00277261	0.00214696	0.00308304	0.00144968
Bacteria	Proteobacteria	Betaproteobacteria	Burkholderiales	Oxalobacteraceae	Duganella	0.000381458	0.000173554	0.000260666	0.000260666	0.000484131	0.00023609
Bacteria	Proteobacteria	Betaproteobacteria	Burkholderiales	Oxalobacteraceae	Undibacterium	0.000100543	5.93277e-05	0.000158178	0.000124573	5.15528e-05	3.09018e-05
Bacteria	Proteobacteria	Betaproteobacteria	Burkholderiales	Oxalobacteraceae	Herbaspirillum	0.00784314	0.00188411	3.25922e-05	2.23654e-05	0.0144821	0.00271918
Bacteria	Proteobacteria	Betaproteobacteria	Burkholderiales	Burkholderiaceae	Limnobacter	0.000185548	0.000139698	0.000281958	0.000281958	0.000103599	0.000103599
Bacteria	Proteobacteria	Betaproteobacteria	Burkholderiales	Burkholderiaceae	Burkholderia	0.000874909	0.000626352	0.000177934	0.00011016	0.00146734	0.00115164
Bacteria	Proteobacteria	Betaproteobacteria	Rhodocyclales	Rhodocyclaceae	Dechloromonas	0.000484236	0.000478564	0.00104492	0.00104169	7.65111e-06	7.65111e-06
Bacteria	Proteobacteria	Betaproteobacteria	Methylophilales	Methylophilaceae	Methylobacillus	0.0536992	0.0248944	0.000114695	8.5205e-05	0.099246	0.0439851
Bacteria	Proteobacteria	Betaproteobacteria	Methylophilales	Methylophilaceae	Methylophilus	8.27147e-06	8.27147e-06	0	0	1.53022e-05	1.53022e-05
Bacteria	Proteobacteria	Betaproteobacteria	Hydrogenophilales	Hydrogenophilaceae	Hydrogenophilus	0.000159672	0.000105061	0.000257933	0.000213658	7.61502e-05	7.22194e-05
Bacteria	Proteobacteria	Betaproteobacteria	Hydrogenophilales	Hydrogenophilaceae	Petrobacter	5.51572e-05	5.51572e-05	0.000120048	0.000120048	0	0
Bacteria	Proteobacteria	Betaproteobacteria	Rhodocyclales	Rhodocyclaceae	Methyloversatilis	3.76596e-05	3.76596e-05	0	0	6.96702e-05	6.96702e-05
Bacteria	Proteobacteria	Betaproteobacteria	Burkholderiales	Burkholderiaceae	Polynucleobacter	8.41701e-05	8.41701e-05	0	0	0.000155715	0.000155715
Bacteria	Proteobacteria	Betaproteobacteria	Burkholderiales	Burkholderiaceae	Ralstonia	0.000966752	0.000342481	0.00169123	0.000692176	0.000350949	0.000157364
Bacteria	Proteobacteria	Betaproteobacteria	Burkholderiales	Alcaligenaceae	Castellaniella	4.88646e-06	4.88646e-06	0	0	9.03996e-06	9.03996e-06
Bacteria	Proteobacteria	Betaproteobacteria	Burkholderiales	Alcaligenaceae	Oligella	0.000863489	0.000857061	0	0	0.00159745	0.00158527
Bacteria	Proteobacteria	Betaproteobacteria	Burkholderiales	Alcaligenaceae	Achromobacter	0.000161261	8.37212e-05	0.000269015	0.000161867	6.96702e-05	6.96702e-05
Bacteria	Proteobacteria	Betaproteobacteria	Burkholderiales	Alcaligenaceae	Bordetella	8.21859e-05	6.11322e-05	0.000178875	0.000131225	0	0
Bacteria	Proteobacteria	Betaproteobacteria	Burkholderiales	Alcaligenaceae	Pigmentiphaga	0.000148193	9.99995e-05	0	0	0.000274158	0.000182304
Bacteria	Proteobacteria	Betaproteobacteria	Burkholderiales	Alcaligenaceae	Unclassified	0.000437291	0.00022872	4.34443e-05	4.34443e-05	0.000772061	0.000411316
Bacteria	Proteobacteria	Betaproteobacteria	Neisseriales	Neisseriaceae	Neisseria	0.00131613	0.00104744	0.000613148	0.000530139	0.00191367	0.00189833
Bacteria	Proteobacteria	Betaproteobacteria	Neisseriales	Neisseriaceae	Unclassified	0.000239765	0.000144337	0.000427205	0.000298194	8.04413e-05	8.04413e-05
Bacteria	Proteobacteria	Betaproteobacteria	Unclassified	Unclassified	Unclassified	0.000578717	0.000202463	0.000355644	0.000263331	0.000768329	0.000299886
Bacteria	Proteobacteria	Gammaproteobacteria	Pseudomonadales	Moraxellaceae	Moraxella	0.000102848	7.71548e-05	0	0	0.000190268	0.000141389
Bacteria	Proteobacteria	Gammaproteobacteria	Pseudomonadales	Moraxellaceae	Enhydrobacter	0.00182193	0.000639361	0.00243642	0.00123108	0.00129961	0.000562872
Bacteria	Proteobacteria	Gammaproteobacteria	Pseudomonadales	Moraxellaceae	Psychrobacter	0.0016275	0.000639233	0.000600891	0.000513701	0.00250012	0.00107527
Bacteria	Proteobacteria	Gammaproteobacteria	Pseudomonadales	Moraxellaceae	Acinetobacter	0.0139864	0.00282278	0.00300956	0.00188793	0.0233168	0.00392513
Bacteria	Proteobacteria	Gammaproteobacteria	Pseudomonadales	Moraxellaceae	Unclassified	0.0012348	0.0010308	1.11093e-05	1.11093e-05	0.00227493	0.0018975
Bacteria	Proteobacteria	Gammaproteobacteria	Oceanospirillales	Halomonadaceae	Zymobacter	6.27285e-05	6.27285e-05	0	0	0.000116048	0.000116048
Bacteria	Proteobacteria	Gammaproteobacteria	Alteromonadales	Psychromonadaceae	Psychromonas	0.000238793	0.000224592	0	0	0.000441767	0.00041484
Bacteria	Proteobacteria	Gammaproteobacteria	Enterobacteriales	Enterobacteriaceae	Unclassified	0.0225212	0.0165931	0.0413855	0.035692	0.00648663	0.00487835
Bacteria	Proteobacteria	Gammaproteobacteria	Enterobacteriales	Enterobacteriaceae	Providencia	0.000633371	0.000203323	0.00032056	0.000277479	0.000899262	0.000285828
Bacteria	Proteobacteria	Gammaproteobacteria	Enterobacteriales	Enterobacteriaceae	Arsenophonus	2.03364e-05	2.03364e-05	4.42615e-05	4.42615e-05	0	0
Bacteria	Proteobacteria	Gammaproteobacteria	Enterobacteriales	Enterobacteriaceae	Morganella	4.45839e-05	2.14776e-05	0	0	8.24802e-05	3.81107e-05
Bacteria	Proteobacteria	Gammaproteobacteria	Enterobacteriales	Enterobacteriaceae	Serratia	0.0191916	0.00902894	0.0217552	0.0172234	0.0170126	0.0085367
Bacteria	Proteobacteria	Gammaproteobacteria	Alteromonadales	Alteromonadaceae	Alishewanella	1.17893e-05	1.17893e-05	0	0	2.18103e-05	2.18103e-05
Bacteria	Proteobacteria	Gammaproteobacteria	Cardiobacteriales	Cardiobacteriaceae	Suttonella	5.08359e-05	2.21414e-05	0	0	9.40464e-05	3.87884e-05
Bacteria	Proteobacteria	Gammaproteobacteria	Orbales	Orbaceae	Orbus	0.000147422	0.000106064	0.00022464	0.00022464	8.17866e-05	5.30904e-05
Bacteria	Proteobacteria	Gammaproteobacteria	Orbales	Orbaceae	Frischella	6.82328e-06	6.82328e-06	0	0	1.26231e-05	1.26231e-05
Bacteria	Proteobacteria	Gammaproteobacteria	Pasteurellales	Pasteurellaceae	Haemophilus	0.000958132	0.000448883	0.00111096	0.000846246	0.000828227	0.000437907
Bacteria	Proteobacteria	Gammaproteobacteria	Pasteurellales	Pasteurellaceae	Unclassified	0.000469103	0.00027487	0.000380421	0.000262293	0.000544483	0.000463615
Bacteria	Proteobacteria	Gammaproteobacteria	Alteromonadales	Shewanellaceae	Shewanella	1.65429e-05	1.65429e-05	0	0	3.06044e-05	3.06044e-05
Bacteria	Proteobacteria	Gammaproteobacteria	Aeromonadales	Aeromonadaceae	Aeromonas	0.00466467	0.00318687	3.25922e-05	2.23654e-05	0.00860193	0.00581581
Bacteria	Proteobacteria	Gammaproteobacteria	Enterobacteriales	Enterobacteriaceae	Escherichia/Shigella	0.0201375	0.00642087	0.00419861	0.00120662	0.0336856	0.0110655
Bacteria	Proteobacteria	Gammaproteobacteria	Enterobacteriales	Enterobacteriaceae	Erwinia	0.0339226	0.0193149	0.018965	0.00812564	0.0466366	0.0352408
Bacteria	Proteobacteria	Gammaproteobacteria	Enterobacteriales	Enterobacteriaceae	Citrobacter	0.000265422	9.98562e-05	0.000301341	0.000164487	0.000234891	0.000124414
Bacteria	Proteobacteria	Gammaproteobacteria	Alteromonadales	Alteromonadaceae	Marinobacter	0.000634145	0.000514169	0.00134993	0.00111125	2.5731e-05	1.92578e-05
Bacteria	Proteobacteria	Gammaproteobacteria	Xanthomonadales	Xanthomonadaceae	Wohlfahrtiimonas	0.000680834	0.000680834	0	0	0.00125954	0.00125954
Bacteria	Proteobacteria	Gammaproteobacteria	Xanthomonadales	Xanthomonadaceae	Unclassified	0.000851249	0.000450628	2.28618e-05	2.28618e-05	0.00155538	0.000809092
Bacteria	Proteobacteria	Gammaproteobacteria	Xanthomonadales	Xanthomonadaceae	Ignatzschineria	0.00356124	0.00288138	1.84982e-05	1.5401e-05	0.00657257	0.00529745
Bacteria	Proteobacteria	Gammaproteobacteria	Legionellales	Coxiellaceae	Diplorickettsia	0.0663881	0.0349014	0.101943	0.0691469	0.0361664	0.0272539
Bacteria	Proteobacteria	Gammaproteobacteria	Legionellales	Coxiellaceae	Aquicella	1.44939e-05	1.44939e-05	0	0	2.68138e-05	2.68138e-05
Bacteria	Proteobacteria	Gammaproteobacteria	Legionellales	Legionellaceae	Legionella	0.000481458	0.000338666	0.000115981	0.000115981	0.000792115	0.000617536
Bacteria	Proteobacteria	Gammaproteobacteria	Unclassified	Unclassified	Unclassified	0.00227907	0.000639981	0.00148984	0.00105337	0.00294991	0.000768039
Bacteria	Proteobacteria	Gammaproteobacteria	Oceanospirillales	Alcanivoracaceae	Alcanivorax	0.00114304	0.00113873	0.0024878	0.00247809	0	0
Bacteria	Proteobacteria	Gammaproteobacteria	Pseudomonadales	Pseudomonadaceae	Pseudomonas	0.0563442	0.0104241	0.0104132	0.00595457	0.0953856	0.0134501
Bacteria	Proteobacteria	Gammaproteobacteria	Pseudomonadales	Pseudomonadaceae	Unclassified	0.000571435	0.000233405	0.000322905	0.00018483	0.000782685	0.00040174
Bacteria	Proteobacteria	Gammaproteobacteria	Xanthomonadales	Sinobacteraceae	Steroidobacter	5.31243e-05	3.7713e-05	6.85855e-05	6.85855e-05	3.99822e-05	3.99822e-05
Bacteria	Proteobacteria	Gammaproteobacteria	Xanthomonadales	Xanthomonadaceae	Stenotrophomonas	0.000835294	0.000233863	0.00110937	0.000470798	0.000602326	0.000163819
Bacteria	Proteobacteria	Gammaproteobacteria	Xanthomonadales	Xanthomonadaceae	Pseudoxanthomonas	0.000264846	0.00024215	4.34122e-05	4.34122e-05	0.000453065	0.000447359
Bacteria	Proteobacteria	Gammaproteobacteria	Xanthomonadales	Xanthomonadaceae	Lysobacter	0.00109032	0.000441149	0.000607117	0.000532783	0.00150105	0.000677983
Bacteria	Proteobacteria	Gammaproteobacteria	Xanthomonadales	Xanthomonadaceae	Thermomonas	8.11026e-05	4.75537e-05	0.000111239	8.8897e-05	5.54868e-05	4.6849e-05
Bacteria	Proteobacteria	Gammaproteobacteria	Xanthomonadales	Xanthomonadaceae	Arenimonas	0.000319565	0.000160949	0.000130237	0.000130237	0.000480493	0.000275126
Bacteria	Proteobacteria	Gammaproteobacteria	Xanthomonadales	Xanthomonadaceae	Dokdonella	8.82657e-05	6.29883e-05	4.34443e-05	4.34443e-05	0.000126364	0.00011131
Bacteria	Proteobacteria	Gammaproteobacteria	Xanthomonadales	Xanthomonadaceae	Frateuria	0.000211522	0.000211522	0	0	0.000391315	0.000391315
Bacteria	Proteobacteria	Gammaproteobacteria	Xanthomonadales	Xanthomonadaceae	Luteibacter	2.63394e-05	1.95877e-05	0	0	4.8728e-05	3.58814e-05
Bacteria	Proteobacteria	Gammaproteobacteria	Xanthomonadales	Xanthomonadaceae	Rhodanobacter	0.000129217	8.92398e-05	0	0	0.000239051	0.00016289
Bacteria	Proteobacteria	Gammaproteobacteria	Xanthomonadales	Unclassified	Unclassified	0.000475002	0.000475002	0	0	0.000878754	0.000878754
Bacteria	Proteobacteria	Gammaproteobacteria	Xanthomonadales	Sinobacteraceae	Nevskia	6.12499e-05	3.48568e-05	0	0	0.000113312	6.28362e-05
Bacteria	Proteobacteria	Gammaproteobacteria	Xanthomonadales	Sinobacteraceae	Unclassified	9.60534e-06	9.60534e-06	0	0	1.77699e-05	1.77699e-05
Bacteria	Proteobacteria	Deltaproteobacteria	Desulfuromonadales	Geobacteraceae	Geobacter	0.000429017	0.000426894	0.000929237	0.000929237	3.83054e-06	3.83054e-06
Bacteria	Proteobacteria	Deltaproteobacteria	Myxococcales	Unclassified	Unclassified	0.000718362	0.000385955	0.000969903	0.000726244	0.000504552	0.000373339
Bacteria	Proteobacteria	Deltaproteobacteria	Myxococcales	Polyangiaceae	Unclassified	0.000825644	0.000559568	0.00167926	0.00119883	0.000100073	9.23354e-05
Bacteria	Proteobacteria	Deltaproteobacteria	Myxococcales	Phaselicystidaceae	Phaselicystis	9.45414e-05	9.45414e-05	0	0	0.000174902	0.000174902
Bacteria	Proteobacteria	Deltaproteobacteria	Myxococcales	Kofleriaceae	Kofleria	0.000276786	0.00019584	0	0	0.000512053	0.000357908
Bacteria	Acidobacteria	Holophagae	Holophagales	Holophagaceae	Holophaga	9.65251e-06	9.65251e-06	0	0	1.78571e-05	1.78571e-05
Bacteria	Proteobacteria	Deltaproteobacteria	Desulfobacterales	Desulfobulbaceae	Desulfobulbus	0.000588343	0.000588343	0.00128051	0.00128051	0	0
Bacteria	Acidobacteria	Acidobacteria_Gp7	Gp7	Gp7	Gp7	3.06053e-05	2.13433e-05	0	0	5.66198e-05	3.89776e-05
Bacteria	Acidobacteria	Acidobacteria_Gp6	Gp6	Gp6	Gp6	0.00171915	0.000676542	0.000243492	0.000168705	0.00297347	0.00118482
Bacteria	Actinobacteria	Actinobacteria	Coriobacteriales	Coriobacteriaceae	Collinsella	2.45528e-05	2.07188e-05	4.4437e-05	4.4437e-05	7.65111e-06	7.65111e-06
Bacteria	Actinobacteria	Actinobacteria	Actinomycetales	Propionibacteriaceae	Microlunatus	7.39174e-05	4.82339e-05	6.00613e-05	4.50959e-05	8.56951e-05	8.17525e-05
Bacteria	Actinobacteria	Actinobacteria	Actinomycetales	Propionibacteriaceae	Unclassified	6.5498e-05	6.40721e-05	0.000142555	0.000139345	0	0
Bacteria	Actinobacteria	Actinobacteria	Actinomycetales	Propionibacteriaceae	Tessaracoccus	8.87027e-05	8.87027e-05	0	0	0.0001641	0.0001641
Bacteria	Actinobacteria	Actinobacteria	Actinomycetales	Propionibacteriaceae	Propionibacterium	0.00158092	0.000394011	0.00137365	0.000575268	0.0017571	0.000551126
Bacteria	Actinobacteria	Actinobacteria	Actinomycetales	Propionibacteriaceae	Friedmanniella	0.00058921	0.000413771	0.00117391	0.000890591	9.22132e-05	6.4007e-05
Bacteria	Actinobacteria	Actinobacteria	Actinomycetales	Nocardioidaceae	Nocardioides	0.00625089	0.00151939	0.0036447	0.00108923	0.00846615	0.0025847
Bacteria	Actinobacteria	Actinobacteria	Actinomycetales	Nocardioidaceae	Unclassified	0.00254707	0.000751446	0.00106263	0.000575364	0.00380884	0.00124899
Bacteria	Actinobacteria	Actinobacteria	Actinomycetales	Nocardioidaceae	Marmoricola	0.000129642	0.000129642	0	0	0.000239838	0.000239838
Bacteria	Actinobacteria	Actinobacteria	Actinomycetales	Nocardioidaceae	Aeromicrobium	0.00163515	0.000642727	0.000611665	0.000517935	0.00250511	0.00108135
Bacteria	Actinobacteria	Actinobacteria	Actinomycetales	Nocardioidaceae	Kribbella	8.29466e-05	4.81021e-05	0.000176024	0.000101532	3.83054e-06	3.83054e-06
Bacteria	Actinobacteria	Actinobacteria	Actinomycetales	Streptomycetaceae	Unclassified	0.000357294	0.000241906	0.000641438	0.000519508	0.000115772	7.25134e-05
Bacteria	Actinobacteria	Actinobacteria	Actinomycetales	Streptomycetaceae	Streptomyces	0.00099312	0.000362904	0.000532712	0.000270634	0.00138447	0.000625836
Bacteria	Actinobacteria	Actinobacteria	Actinomycetales	Nakamurellaceae	Nakamurella	0.00169717	0.000593705	0.00244919	0.00122056	0.00105796	0.000349839
Bacteria	Actinobacteria	Actinobacteria	Actinomycetales	Pseudonocardiaceae	Amycolatopsis	2.38957e-05	1.85797e-05	0	0	4.4207e-05	3.40995e-05
Bacteria	Actinobacteria	Actinobacteria	Actinomycetales	Pseudonocardiaceae	Actinokineospora	0.000359296	0.000359296	0.000781997	0.000781997	0	0
Bacteria	Actinobacteria	Actinobacteria	Actinomycetales	Pseudonocardiaceae	Saccharopolyspora	6.21168e-06	6.21168e-06	0	0	1.14916e-05	1.14916e-05
Bacteria	Actinobacteria	Actinobacteria	Actinomycetales	Pseudonocardiaceae	Pseudonocardia	0.0103042	0.00901316	0.0207717	0.0196195	0.00140686	0.000404663
Bacteria	Actinobacteria	Actinobacteria	Actinomycetales	Pseudonocardiaceae	Actinomycetospora	0.000469076	0.000198563	0.000785707	0.0003946	0.000199939	0.000135829
Bacteria	Actinobacteria	Actinobacteria	Actinomycetales	Micromonosporaceae	Pilimelia	2.10082e-05	2.10082e-05	4.57237e-05	4.57237e-05	0	0
Bacteria	Actinobacteria	Actinobacteria	Actinomycetales	Micromonosporaceae	Unclassified	0.000634427	0.000217911	0.000785442	0.000356801	0.000506065	0.000270992
Bacteria	Actinobacteria	Actinobacteria	Actinomycetales	Micromonosporaceae	Actinoplanes	0.00143262	0.000610281	0.00173718	0.000693174	0.00117374	0.000976681
Bacteria	Actinobacteria	Actinobacteria	Actinomycetales	Micromonosporaceae	Catelliglobosispora	1.05041e-05	1.05041e-05	2.28618e-05	2.28618e-05	0	0
Bacteria	Actinobacteria	Actinobacteria	Actinomycetales	Geodermatophilaceae	Geodermatophilus	0.000133217	9.61105e-05	7.46793e-05	5.1278e-05	0.000182974	0.000173819
Bacteria	Actinobacteria	Actinobacteria	Actinomycetales	Geodermatophilaceae	Blastococcus	0.000321765	0.000167854	0.000400447	0.000328211	0.000254885	0.000145401
Bacteria	Actinobacteria	Actinobacteria	Actinomycetales	Geodermatophilaceae	Unclassified	4.23893e-05	2.95553e-05	4.64641e-05	4.64641e-05	3.89257e-05	3.89257e-05
Bacteria	Actinobacteria	Actinobacteria	Actinomycetales	Mycobacteriaceae	Mycobacterium	0.00662609	0.00195414	0.0110472	0.00392787	0.00286815	0.00085113
Bacteria	Actinobacteria	Actinobacteria	Actinomycetales	Dietziaceae	Dietzia	0.000902989	0.000452901	0.00135802	0.000896566	0.000516209	0.000355653
Bacteria	Actinobacteria	Actinobacteria	Actinomycetales	Corynebacterineae_incertae_sedis	Tomitella	3.08749e-05	1.80338e-05	1.66639e-05	1.66639e-05	4.29542e-05	3.04056e-05
Bacteria	Actinobacteria	Actinobacteria	Actinomycetales	Nocardiaceae	Williamsia	0.000223807	0.000118195	0.000133389	9.59526e-05	0.000300662	0.000204211
Bacteria	Actinobacteria	Actinobacteria	Actinomycetales	Corynebacteriaceae	Corynebacterium	0.0113169	0.00509932	0.0217134	0.0106518	0.0024799	0.00099358
Bacteria	Actinobacteria	Actinobacteria	Actinomycetales	Corynebacteriaceae	Turicella	0.000399275	0.000286844	0	0	0.000738659	0.000524612
Bacteria	Actinobacteria	Actinobacteria	Actinomycetales	Nocardiaceae	Nocardia	8.84199e-06	8.84199e-06	0	0	1.63577e-05	1.63577e-05
Bacteria	Actinobacteria	Actinobacteria	Actinomycetales	Nocardiaceae	Rhodococcus	0.000895675	0.000358625	0.00105211	0.000708868	0.000762701	0.000298519
Bacteria	Actinobacteria	Actinobacteria	Actinomycetales	Segniliparaceae	Segniliparus	0.000123894	7.55783e-05	0.000269651	0.000159737	0	0
Bacteria	Actinobacteria	Actinobacteria	Actinomycetales	Motilibacter	Motilibacter	1.92107e-05	1.92107e-05	0	0	3.55398e-05	3.55398e-05
Bacteria	Actinobacteria	Actinobacteria	Actinomycetales	Glycomycetaceae	Glycomyces	8.28224e-06	8.28224e-06	0	0	1.53221e-05	1.53221e-05
Bacteria	Actinobacteria	Actinobacteria	Actinomycetales	Micrococcaceae	Yaniella	6.31043e-05	4.41507e-05	0	0	0.000116743	8.06423e-05
Bacteria	Actinobacteria	Actinobacteria	Actinomycetales	Micrococcaceae	Nesterenkonia	8.81117e-05	5.05803e-05	0	0	0.000163007	9.12426e-05
Bacteria	Actinobacteria	Actinobacteria	Actinomycetales	Micrococcaceae	Kocuria	0.000813142	0.000295581	0.00073936	0.000477658	0.000875858	0.000377472
Bacteria	Actinobacteria	Actinobacteria	Actinomycetales	Brevibacteriaceae	Brevibacterium	0.00431858	0.00246065	7.37137e-05	7.37137e-05	0.00792671	0.00444167
Bacteria	Actinobacteria	Actinobacteria	Actinomycetales	Bogoriellaceae	Georgenia	0.000164139	0.000156259	0	0	0.000303657	0.000288718
Bacteria	Actinobacteria	Actinobacteria	Actinomycetales	Cellulomonadaceae	Cellulomonas	0.00256836	0.000806002	0.0027776	0.000900097	0.00239051	0.00130139
Bacteria	Actinobacteria	Actinobacteria	Actinomycetales	Dermabacteraceae	Brachybacterium	0.00360496	0.00199274	0.00102532	0.000949855	0.00579765	0.00356692
Bacteria	Actinobacteria	Actinobacteria	Actinomycetales	Kineosporiaceae	Kineosporia	0.00148778	0.00085469	0.00108866	0.000621008	0.00182703	0.0015071
Bacteria	Actinobacteria	Actinobacteria	Actinomycetales	Kineosporiaceae	Unclassified	0.000284474	0.000181315	0.000591829	0.000386866	2.32226e-05	1.69844e-05
Bacteria	Actinobacteria	Actinobacteria	Actinomycetales	Kineosporiaceae	Kineococcus	0.000243888	0.000125038	4.87553e-05	3.52235e-05	0.00040975	0.000225307
Bacteria	Actinobacteria	Actinobacteria	Actinomycetales	Dermacoccaceae	Kytococcus	1.98628e-05	1.17497e-05	0	0	3.67462e-05	2.12431e-05
Bacteria	Actinobacteria	Actinobacteria	Actinomycetales	Intrasporangiaceae	Unclassified	0.00894075	0.00238892	0.00647637	0.00439814	0.0110355	0.00237816
Bacteria	Actinobacteria	Actinobacteria	Actinomycetales	Dermacoccaceae	Unclassified	0.00275185	0.00242941	0.00584318	0.00527139	0.000124216	8.44242e-05
Bacteria	Actinobacteria	Actinobacteria	Actinomycetales	Intrasporangiaceae	Ornithinimicrobium	0.000168893	0.000125019	0.000120048	0.000120048	0.000210411	0.000210411
Bacteria	Actinobacteria	Actinobacteria	Actinomycetales	Microbacteriaceae	Leucobacter	7.65477e-05	5.39154e-05	4.76746e-05	4.43526e-05	0.00010109	9.33397e-05
Bacteria	Actinobacteria	Actinobacteria	Actinomycetales	Microbacteriaceae	Rathayibacter	0.000182443	0.000105214	0	0	0.000337519	0.000189864
Bacteria	Actinobacteria	Actinobacteria	Actinomycetales	Microbacteriaceae	Agromyces	7.19291e-05	6.34913e-05	0	0	0.000133069	0.000117056
Bacteria	Actinobacteria	Actinobacteria	Actinomycetales	Microbacteriaceae	Microbacterium	0.000302651	0.000231905	0.000530776	0.000501645	0.000108745	6.3863e-05
Bacteria	Actinobacteria	Actinobacteria	Actinomycetales	Microbacteriaceae	Unclassified	0.0161301	0.00519701	0.0129007	0.00396246	0.0188751	0.00908688
Bacteria	Actinobacteria	Actinobacteria	Actinomycetales	Microbacteriaceae	Frondihabitans	0.000179477	0.00012937	0.000390627	0.000277136	0	0
Bacteria	Actinobacteria	Actinobacteria	Actinomycetales	Micrococcaceae	Unclassified	0.000178096	0.000146793	0.000317203	0.000317203	5.9855e-05	4.37021e-05
Bacteria	Actinobacteria	Actinobacteria	Actinomycetales	Micrococcaceae	Arthrobacter	0.00568286	0.00181297	0.00367373	0.00207746	0.00739063	0.0028457
Bacteria	Actinobacteria	Actinobacteria	Actinomycetales	Unclassified	Unclassified	0.00471194	0.00118913	0.00303351	0.00139834	0.00613861	0.00182311
Bacteria	Actinobacteria	Actinobacteria	Actinomycetales	Actinomycetaceae	Actinomyces	0.000141679	0.000141679	0	0	0.000262106	0.000262106
Bacteria	Actinobacteria	Actinobacteria	Actinomycetales	Micrococcaceae	Rothia	0.00076044	0.000428415	0.00109827	0.000851305	0.000473286	0.000339354
Bacteria	Actinobacteria	Actinobacteria	Actinomycetales	Nocardiopsaceae	Nocardiopsis	1.37037e-05	9.65249e-06	0	0	2.53518e-05	1.76365e-05
Bacteria	Actinobacteria	Actinobacteria	Bifidobacteriales	Bifidobacteriaceae	Bifidobacterium	8.68969e-05	6.65831e-05	3.68568e-05	3.68568e-05	0.000129431	0.000119835
Bacteria	Actinobacteria	Actinobacteria	Bifidobacteriales	Bifidobacteriaceae	Gardnerella	3.11837e-05	2.46966e-05	1.61529e-05	1.61529e-05	4.39599e-05	4.39599e-05
Bacteria	Actinobacteria	Actinobacteria	Actinomycetales	Streptosporangiaceae	Nonomuraea	1.88298e-05	1.88298e-05	0	0	3.48351e-05	3.48351e-05
Bacteria	Actinobacteria	Actinobacteria	Actinomycetales	Thermomonosporaceae	Actinocorallia	7.20401e-06	7.20401e-06	0	0	1.33274e-05	1.33274e-05
Bacteria	Actinobacteria	Actinobacteria	Actinomycetales	Thermomonosporaceae	Unclassified	8.86728e-05	6.67153e-05	0.000142444	0.000139235	4.2967e-05	3.85468e-05
Bacteria	Actinobacteria	Actinobacteria	Acidimicrobiales	Acidimicrobiaceae	Ilumatobacter	0.00380764	0.00209813	0.00578713	0.00452932	0.00212507	0.00064974
Bacteria	Actinobacteria	Actinobacteria	Acidimicrobiales	Unclassified	Unclassified	0.00071434	0.000284497	0.000276079	0.000149266	0.00108686	0.000501863
Bacteria	Actinobacteria	Actinobacteria	Acidimicrobiales	Acidimicrobineae_incertae_sedis	Aciditerrimonas	0.000632974	0.000393256	0.0012227	0.000839352	0.000131707	9.50008e-05
Bacteria	Actinobacteria	Actinobacteria	Acidimicrobiales	Iamiaceae	Iamia	0.000119942	0.000118509	0.00026105	0.000257825	0	0
Bacteria	Actinobacteria	Actinobacteria	Gaiellales	Gaiellaceae	Gaiella	0.00199157	0.000664701	0.000933931	0.000396462	0.00289056	0.00115915
Bacteria	Actinobacteria	Actinobacteria	Unclassified	Unclassified	Unclassified	0.00213244	0.000573235	0.00141989	0.000675759	0.00273811	0.000884838
Bacteria	Actinobacteria	Actinobacteria	Solirubrobacterales	Solirubrobacteraceae	Solirubrobacter	0.000162646	0.000127976	3.46632e-05	3.46632e-05	0.000271432	0.000234933
Bacteria	Actinobacteria	Actinobacteria	Solirubrobacterales	Unclassified	Unclassified	0.00172253	0.000621248	0.00128024	0.000511358	0.00209848	0.00107214
Bacteria	Actinobacteria	Actinobacteria	Solirubrobacterales	Patulibacteraceae	Patulibacter	0.000154479	0.000120216	0.00026622	0.000260377	5.94992e-05	3.31153e-05
Bacteria	Actinobacteria	Actinobacteria	Solirubrobacterales	Conexibacteraceae	Conexibacter	0.000465644	0.000194398	0.000432981	0.000309928	0.000493407	0.000252235
Bacteria	Actinobacteria	Unclassified	Unclassified	Unclassified	Unclassified	0.00092121	0.000418129	0.00106719	0.000611561	0.000797126	0.000585967
Bacteria	Actinobacteria	Thermoleophilia	Thermoleophilales	Thermoleophilaceae	Thermoleophilum	7.16686e-05	7.16686e-05	0.000155985	0.000155985	0	0
Bacteria	Planctomycetes	Planctomycetia	Planctomycetales	Planctomycetaceae	Aquisphaera	0.000363557	0.000148129	0.000204059	0.000105514	0.000499131	0.000258531
Bacteria	Planctomycetes	Planctomycetia	Planctomycetales	Planctomycetaceae	Gemmata	0.000323138	0.000205133	0.000155985	0.000155985	0.000465219	0.000357451
Bacteria	Planctomycetes	Planctomycetia	Planctomycetales	Planctomycetaceae	Planctomyces	0.000411523	0.000354932	0	0	0.000761317	0.000653884
Bacteria	Planctomycetes	Planctomycetia	Planctomycetales	Planctomycetaceae	Unclassified	0.000528314	0.00027334	0.000129989	9.36589e-05	0.000866891	0.000492426
Bacteria	candidate division WPS-1	WPS-1_genera_incertae_sedis	WPS-1_genera_incertae_sedis	WPS-1_genera_incertae_sedis	WPS-1_genera_incertae_sedis	0.000374666	0.000236333	0	0	0.000693132	0.000429141
Bacteria	candidate division WPS-2	WPS-2_genera_incertae_sedis	WPS-2_genera_incertae_sedis	WPS-2_genera_incertae_sedis	WPS-2_genera_incertae_sedis	0.000597432	0.000494387	0	0	0.00110525	0.000909511
Bacteria	Chlamydiae	Chlamydiia	Chlamydiales	Parachlamydiaceae	Unclassified	0.00408126	0.00313183	0.00815304	0.0067615	0.000620249	0.000533212
Bacteria	Chlamydiae	Chlamydiia	Chlamydiales	Parachlamydiaceae	Neochlamydia	0.00188167	0.00184496	0.00402295	0.00401705	6.158e-05	3.97527e-05
Bacteria	Chlamydiae	Chlamydiia	Chlamydiales	Chlamydiaceae	Chlamydophila	0.000239531	0.000239531	0.000521331	0.000521331	0	0
Bacteria	Chlamydiae	Chlamydiia	Chlamydiales	Parachlamydiaceae	Parachlamydia	2.36354e-05	2.36354e-05	0	0	4.37254e-05	4.37254e-05
Bacteria	Chlamydiae	Chlamydiia	Chlamydiales	Unclassified	Unclassified	0.0126444	0.01135	0.0270086	0.0246365	0.000434912	0.00016706
Bacteria	Verrucomicrobia	Opitutae	Opitutales	Opitutaceae	Opitutus	0.000233415	0.000186085	0.000390998	0.000390998	9.94695e-05	9.94695e-05
Bacteria	Verrucomicrobia	Spartobacteria	Spartobacteria_genera_incertae_sedis	Spartobacteria_genera_incertae_sedis	Spartobacteria_genera_incertae_sedis	0.00180643	0.00103566	0.000694	0.000531972	0.002752	0.0018587
Bacteria	Verrucomicrobia	Verrucomicrobiae	Verrucomicrobiales	Verrucomicrobiaceae	Luteolibacter	0.000880753	0.000384887	0.00073662	0.000478608	0.00100327	0.000594627
Bacteria	Verrucomicrobia	Verrucomicrobiae	Verrucomicrobiales	Verrucomicrobiaceae	Unclassified	0.000553592	0.000441891	0.000955774	0.000955774	0.000211737	0.000131151
Bacteria	Verrucomicrobia	Spartobacteria	Unclassified	Unclassified	Unclassified	3.08512e-05	3.08512e-05	6.71467e-05	6.71467e-05	0	0
Bacteria	Verrucomicrobia	Subdivision3	Subdivision3_genera_incertae_sedis	Subdivision3_genera_incertae_sedis	Subdivision3_genera_incertae_sedis	0.000623084	0.000594854	0	0	0.00115271	0.00109919
Bacteria	Deinococcus-Thermus	Deinococci	Deinococcales	Trueperaceae	Truepera	0.000454893	0.00045277	0.000985555	0.000985555	3.83054e-06	3.83054e-06
Bacteria	Deinococcus-Thermus	Deinococci	Deinococcales	Deinococcaceae	Deinococcus	0.00378315	0.00187718	0.00689736	0.00389849	0.00113608	0.000818805
Bacteria	BRC1	BRC1_genera_incertae_sedis	BRC1_genera_incertae_sedis	BRC1_genera_incertae_sedis	BRC1_genera_incertae_sedis	8.28224e-06	8.28224e-06	0	0	1.53221e-05	1.53221e-05
Bacteria	Gemmatimonadetes	Gemmatimonadetes	Gemmatimonadales	Gemmatimonadaceae	Gemmatimonas	0.000435969	0.000210181	0.000234092	0.00019287	0.000607565	0.000353341
